# Supplementary material for: Toolbox of FRET-based c-di-GMP biosensors and its FRET-To-Sort application for genome-wide mapping of c-di-GMP regulation
Source: Nat Commun. 2026 Mar 26;17:2955. doi: 10.1038/s41467-026-71105-8 (PMC13031359; doi:10.1038/s41467-026-71105-8)
Supplement: Supplementary file 3 — Supplementary Data 1 [file 41467_2026_71105_MOESM3_ESM.xlsx]

## Sheet: Sheet2
List of YcgR homologues containing proteins used in the biosensor library
Biosensor ID	UniProt accession	Organism
A1	YCGRL_VIBCH	Vibrio cholerae serotype O1 (strain ATCC 39315 / El Tor Inaba N16961)
B1	YCGR_PSEPK	Pseudomonas putida (strain KT2440)
C1	YCGR_SALTY	Salmonella typhimurium (strain LT2 / SGSC1412 / ATCC 700720)
D1	Q9HYP3_PSEAE	Pseudomonas aeruginosa (strain PAO1)
E1	Q67PC2_SYMTH	Symbiobacterium thermophilum (strain T / IAM 14863)
F1	R7RRU9_9CLOT	Thermobrachium celere (strain DSM 8682)
G1	B5Y7A9_COPPD	Coprothermobacter proteolyticus (strain ATCC 35245 / DSM 5265 / BT)
H1	YCGR_ECOLI	Escherichia coli (strain K12)
A2	K8DYS2_9FIRM	Desulfotomaculum hydrothermale (strain DSM 18033)
B2	M1E4L7_9FIRM	Thermodesulfobium narugense (strain DSM 14796)
C2	G0GFG0_SPITZ	Spirochaeta thermophila (strain ATCC 700085 / DSM 6578 / Z-1203)
D2	B7GHM9_ANOFW	Anoxybacillus flavithermus (strain DSM 21510 / WK1)
E2	B2A369_NATTJ	Natranaerobius thermophilus (strain ATCC BAA-1301 / DSM 18059/ JW/NM-WN-LF)
F2	A0A150LBE3_9BACI	Bacillus sporothermodurans
G2	A1HN17_9FIRM	Thermosinus carboxydivorans Nor1
H2	A0A124FJ12_9FIRM	Thermoanaerobacterales (bacterium 50_218)
A3	D5XFF1_THEPJ	Thermincola potens (strain JR)
B3	A0A0S3QVC2_9AQUI	Thermosulfidibacter takaii (strain ABI70S6)
C3	B8CYP6_HALOH	Halothermothrix orenii (strain H 168 / OCM 544 / DSM 9562)
D3	D7CM20_SYNLT	Syntrophothermus lipocalidus (strain DSM 12680 / TGB-C1)
E3	B0K9S5_THEP3	Thermoanaerobacter pseudethanolicus (strain ATCC 33223 / 39E)
F3	I3VWB4_THESW	Thermoanaerobacterium saccharolyticum (strain DSM 8691 / JW/SL-YS485)
G3	K8EBV6_9FIRM	Desulfotomaculum hydrothermale (strain DSM 18033)
H3	A0A090IV04_9BACI	Bacillus thermoamylovorans
A4	A8F4V2_PSELT	Pseudothermotoga lettingae (strain ATCC BAA-301 / DSM 14385 / NBRC 107922 / TMO)
B4	F7YXY9_9THEM	Pseudothermotoga thermarum (strain DSM 5069)
C4	Q9X007_THEMA	Thermotoga maritima (strain ATCC 43589 / MSB8 / DSM 3109 / JCM 10099)
D4	A5D0H5_PELTS	Pelotomaculum thermopropionicum (strain DSM 13744 / JCM 10971 / SI)
E4	D9S3A4_THEOJ	Thermosediminibacter oceani (strain ATCC BAA-1034 / DSM 16646 / JW/IW-1228P)
F4	K4LH04_THEPS	Thermacetogenium phaeum (strain ATCC BAA-254 / DSM 12270 / PB)
G4	A6LMY0_THEM4	Thermosipho melanesiensis (strain DSM 12029 / CIP 104789 / BI429)
H4	A0A101EVB1_9THEM	Thermotoga sp. (bacterium 50_1627)
A5	L0EE96_THECK	Thermobacillus composti (strain DSM 18247 / JCM 13945 / KWC4)
B5	A3DCP7_CLOTH	Clostridium thermocellum (strain ATCC 27405 / DSM 1237 / NBRC 103400 / NCIMB 10682 / NRRL B-4536 / VPI 7372)
C5	E6SJP9_THEM7	Thermaerobacter marianensis (strain ATCC 700841 / DSM 12885 / JCM 10246 / 7p75a)
D5	Q2RKC8_MOOTA	Moorella thermoacetica (strain ATCC 39073 / JCM 9320)
E5	D1B6A2_THEAS	Thermanaerovibrio acidaminovorans (strain ATCC 49978 / DSM 6589 / Su883)
F5	K8EH43_9FIRM	Desulfotomaculum hydrothermale (strain DSM 18033)
G5	H2INW0_RAHAC	Rahnella aquatilis (strain ATCC 33071 / DSM 4594 / JCM 1683 / NBRC 105701 / NCIMB 13365 / CIP 78.65)
H5	A0A080M6H4_9PROT	Candidatus Accumulibacter sp. (strain SK-02)
A6	A0A0R0ARV1_9GAMM	Stenotrophomonas panacihumi
B6	A0A063BEK1_9BURK	Burkholderia sp. (strain Lig30)
C6	Q7CK58_YERPE	Yersinia pestis
D6	H8GFW9_METAL	Methylomicrobium album (strain BG8)
E6	B4E8L7_BURCJ	Burkholderia cenocepacia (strain ATCC BAA-245 / DSM 16553 / LMG 16656 / NCTC 13227 / J2315 / CF5610)
F6	S6B8T9_9PROT	Sulfuricella denitrificans (strain skB26)
G6	A0A0D5V569_9BURK	Paraburkholderia fungorum
H6	YCGR_LARHH	Laribacter hongkongensis (strain HLHK9)
A7	H1SBM0_9BURK	Cupriavidus basilensis (strain OR16)
B7	E1TCJ5_BURSG	Burkholderia sp. (strain CCGE1003)
C7	D8IT03_HERSS	Herbaspirillum seropedicae (strain SmR1)
D7	C5AEG4_BURGB	Burkholderia glumae (strain BGR1)
E7	YCGR_NITEC	Nitrosomonas eutropha (strain C91)
F7	YCGR_THIDA	Thiobacillus denitrificans (strain ATCC 25259)
G7	A0A126T293_9GAMM	Methylomonas denitrificans
H7	H5V7W3_ESCHE	Escherichia hermannii (strain NBRC 105704)
A8	YCGR1_DECAR	Dechloromonas aromatica (strain RCB)
B8	A9MP65_SALAR	Salmonella arizonae (strain ATCC BAA-731 / CDC346-86 / RSK2980)
C8	E6WB98_PANSA	Pantoea sp. (strain At-9b)
D8	S6ALU3_PSERE	Pseudomonas resinovorans (strain NBRC 106553)
E8	YCGR_METML	Methylotenera mobilis (strain JLW8 / ATCC BAA-1282 / DSM 17540)
F8	L1LXK9_PSEPU	Pseudomonas putida (strain CSV86)
G8	A0A080MAN3_9PROT	Candidatus Accumulibacter sp. (strain BA-91)
H8	A0A0L0GIP1_9ENTR	Trabulsiella odontotermitis
A9	A0A0K1K509_9BURK	Massilia sp. (strain NR 4-1)
B9	A0A024HEU5_PSEKB	Pseudomonas knackmussii (strain DSM 6978 / LMG 23759 / B13)
C9	A0A0S8DMJ3_9GAMM	Gammaproteobacteria bacterium (strain SG8_47)
D9	Q97H69_CLOAB	Clostridium acetobutylicum (strain ATCC 824 / DSM 792 / JCM 1419 / LMG 5710 / VKM B-1787)
G9	A0A140LAQ7_9THEO	Fervidicola ferrireducens
H9	D4H107_DENA2	Denitrovibrio acetiphilus (strain DSM 12809 / N2460)
A10	D3PCV1_DEFDS	Deferribacter desulfuricans (strain DSM 14783 / JCM 11476 / NBRC 101012 / SSM1)
B10	A8FEM7_BACP2	Bacillus pumilus (strain SAFR-032)
C10	W6N5K7_CLOTY	Clostridium tyrobutyricum (strain DIVETGP)
D10	A4J746_DESRM	Desulfotomaculum reducens (strain MI-1)
E10	A0A151B6Q5_9CLOT	Clostridium tepidiprofundi (strain DSM 19306)
F10	C6C102_DESAD	Desulfovibrio salexigens (strain ATCC 14822 / DSM 2638 / NCIB 8403 / VKM B-1763)
G10	A6M180_CLOB8	Clostridium beijerinckii (strain ATCC 51743 / NCIMB 8052)
H10	R1AST9_9CLOT	Caldisalinibacter kiritimatiensis
A11	F7NL64_9FIRM	Acetonema longum (strain DSM 6540)
B11	L0FC86_DESDL	Desulfitobacterium dichloroeliminans (strain LMG P-21439 / DCA1)
C11	R7C6C4_9CLOT	Clostridium sp. (strain CAG:62)
D11	A0A139D977_9FIRM	Halanaerobium sp. (strain T82-1)
E11	R7R388_9FIRM	Roseburia sp. (strain CAG:100)
F11	A0A0E3W3A0_9FIRM	Syntrophomonas zehnderi (strain OL-4)
H11	I8RFB4_9FIRM	Pelosinus fermentans (strain B4)
A12	Q24T82_DESHY	Desulfitobacterium hafniense (strain Y51)
B12	W1SJT3_9BACI	Bacillus vireti (strain LMG 21834
C12	A3WPA0_9GAMM	Idiomarina baltica (strain OS145)
D12	W0JLH8_DESAE	Desulfurella acetivorans (strain A63)
E12	A0A0E4HD84_9BACL	Paenibacillus riograndensis (strain SBR5)
