# Supplementary material for: Toolbox of FRET-based c-di-GMP biosensors and its FRET-To-Sort application for genome-wide mapping of c-di-GMP regulation
Source: Nat Commun. 2026 Mar 26;17:2955. doi: 10.1038/s41467-026-71105-8 (PMC13031359; doi:10.1038/s41467-026-71105-8)
Supplement: Supplementary file 4 — Supplementary Data 2 [file 41467_2026_71105_MOESM4_ESM.xlsx]

## Sheet: Sheet1
Mutations enriched for elevated c-di-GMP levelsa
Insertion locationb		Gene product descriptionb	Log2 (fold change)c		Confirmed by Sanger sequencingd
			´2	´3
fliI		flagellar export ATPase	3.5	3.8	Yes		Footnote:
fliP		flagellar biosynthesis protein	3.5	3.5	Yes		a Mutants enriched in the second (´2) sorting cycle, with 2 £ log2 (fold change) £ 3.5 and P £ 0.05, are listed. Mutants with log2 (fold change) > 3.5 enrichment are displayed in Table 2. P values were calculated using unpaired t-test with Bayesian regularization (Bayesian prior set to 6) implemented in the Cyber-T web server1. Enrichment of the same mutants in the third (3) sorting cycle is sho…
arpB		putative ankyrin repeat protein B, N-terminal fragment	3.3	7.6	Yes
flhA		flagellar biosynthesis protein	3.2	3.3	Yes
flgD		flagellar biosynthesis, initiation of hook assembly	3.1	2.8	Yes		b Underline indicates that the insertion is located between two neighbor genes. Genes labeled in bold indicate that the insertions are located upstream of them. All gene names are italicized in accordance with convention.
fliM		flagellar motor switch protein	3	2.8	Yes
ygiS		putative deoxycholate binding periplasmic protein	3	8			c The fold change is calculated as the ratio of enrichment in high sorting sample over enrichment in low sorting sample.
bglX		putative periplasmic glycoside hydrolase	2.9	NAe			d ”Yes” indicates that mutants enriched in the NGS analysis were also genotyped by Sanger sequencing. Otherwise, blank.
flgC		flagellar basal-body rod protein	2.9	2.5	Yes		e Not applicable because the gene has a low number of reads (£100).
ybgQ		putative fimbrial usher protein	2.9	6.8
flhB promoter		flagellar biosynthesis protein	2.8	5.4			1 Kayala, M. A. & Baldi, P. Cyber-T web server: differential analysis of high-throughput data. Nucleic Acids Res. 40, W553-W559 (2012).
fliG		flagellar motor switch protein	2.7	2.1	Yes
yfiR		DUF4154 domain-containing protein	2.7	5
barA		sensor histidine kinase	2.6	7.2
rcsC_atoS		rcsC: histidine kinase; atoS: sensor histidine kinase	2.4	NA
thiD		hydroxymethylpyrimidine kinase / phosphomethylpyrimidine kinase	2.4	2.8	Yes
fliK		flagellar hook-length control protein	2.4	1.7	Yes
fliF		flagellar basal-body MS-ring and collar protein	2.3	2.2	Yes
flgH		flagellar L-ring protein	2.1	1.5
oppA		oligopeptide ABC transporter periplasmic binding protein	2	5.9
