# Supplementary material for: Toolbox of FRET-based c-di-GMP biosensors and its FRET-To-Sort application for genome-wide mapping of c-di-GMP regulation
Source: Nat Commun. 2026 Mar 26;17:2955. doi: 10.1038/s41467-026-71105-8 (PMC13031359; doi:10.1038/s41467-026-71105-8)
Supplement: Supplementary file 5 — Supplementary Data 3 [file 41467_2026_71105_MOESM5_ESM.xlsx]

## Sheet: Sheet1
Additional mutations with reduced c-di-GMP levels identified by NGS
	Mutations enriched for reduced c-di-GMP levelsa
Insertion locationb		Gene product descriptionb	Log2 (fold change)c			Confirmed by Sanger sequencingd
			x2	x3
pykA_lpxM		pykA: pyruvate kinase 2; lpxM: lipid A biosynthesis myristoyltransferase	-4.8	-8.4				Footnote:
elbB		low activity glyoxalase	-6.5	-8.4				a Mutants enriched in the third (x3) sorting cycle, with -8.5 < log2 (fold change) £-3 and P £ 0.05, are listed. Mutants with log2 (fold change) £ -8.5 enrichment are displayed in Table 3. Enrichment of the same mutants in the second (2) sorting cycle is shown for a reference. P values were calculated using unpaired t-test with Bayesian regularization (Bayesian prior set to 6) implemented in the…
ytfK promotor		stringent response modulator	-6.8	-8.4		Yes
dgcQ		diguanylate cyclase	-4.9	-8.4
yagN		CP4-6 prophage	-7.3	-8.4
yqeJ_yqeK		yqeJ: protein YqeJ; yqeK: protein YqeK	-10.8	-8.3				b Underline indicates that the insertion is located between two neighbor genes. Genes labeled in bold indicate that the insertions are located upstream of them. All gene names are italicized in accordance with convention.
fliC promotor		flagellar filament structural protein	-4.6	-8.3		Yes
fliD promotor		flagellar filament capping protein	-4.6	-8.3		Yes		c The fold change is calculated as the ratio of enrichment in high sorting sample over enrichment in low sorting sample.
cbrC		PF03691 family colicin E2 tolerance protein	-6.7	-8.3				d ”Yes” indicates that mutants enriched in the NGS analysis were also genotyped by Sanger sequencing. Otherwise, blank.
motA		motility protein A	-6.9	-8.3		Yes
uxaC		D-glucoronate/D-galacturonate isomerase	-4.2	-8.2
yjhD		KpLE2 phage-like element; surface adhesin E-like protein	-3.6	-8.2				1 Kayala, M. A. & Baldi, P. Cyber-T web server: differential analysis of high-throughput data. Nucleic Acids Res. 40, W553-W559 (2012).
ydfX		Qin prophage	-6.5	-8.2
pgpB		phosphatidylglycerophosphatase B	-7	-8.2
yjiL		putative ATPase, activator of (R)-hydroxyglutaryl-CoA dehdratase	-4.4	-8.2
hisG		ATP phosphoribosyltransferase	-6.8	-8.1
frvA_frvB		frvA: putative PTS enzyme IIA component; frvB: putative PTS enzyme IIBC component	-6	-8.1
mlaA		intermembrane phospholipid transport system - outer membrane lipoprotein	-4.2	-8.1
ccmH		holocytochrome c synthase	-7.1	-8.1
yjfI_yjfJ		yjfI: DUF2170 domain-containing protein	-5.6	-8
		yjfJ: PspA family protein
idi		isopentenyl-diphosphate Δ-isomerase	-8.2	-8
alaE		L-alanine exporter	-8.9	-8
ykfI		CP4-6 prophage; toxin of the YkfI-YafW toxin-antitoxin system	-5.2	-8
dgcE		diguanylate cyclase	-7.2	-8		Yes
anmK		anhydro-N-acetylmuramic acid kinase	-4.7	-7.9
wzzB promoter		O-antigen co-polymerase	-9.8	-7.9
fliC		flagellar filament structural protein	-5.6	-7.9		Yes
yneK		protein YneK	-4.8	-7.9		Yes
yadG		putative ABC transporter ATP-binding protein	-8.5	-7.9
wcaB		colanic acid biosynthesis acetyltransferase	-5	-7.8
yfgG		nickel/cobalt stress response protein	-7.1	-7.8
ynjH		DUF1496 domain-containing protein	-5	-7.8
yhhQ_tusA		yhhQ: queuosine precursor transporter; tusA: sulfurtransferase	-4.8	-7.8
ybcL promoter		DLP12 prophage	-5.6	-7.8
yadH_yadI		yadH: putative ABC transporter membrane subunit; yadI: putative PTS enzyme IIA component	-8.7	-7.8
pagP promoter		lipid A palmitoyltransferase	-4.3	-7.7
wcaA		putative colanic acid biosynthesis glycosyl transferase	-5.4	-7.7
htrL_kbl		htrL: protein HtrL kbl: 2-amino-3-ketobutyrate CoA ligase	-3.2	-7.7
ytfK		stringent response modulator	-4.7	-7.7		Yes
fimC		type 1 fimbriae periplasmic chaperone	-3.9	-7.6
yhbY_greA		yhbY: ribosome assembly factor	-7.5	-7.6
		greA: transcription elongation factor
waaO		UDP-D-glucose:(glucosyl)LPS α-1,3-glucosyltransferase	-3.9	-7.5
galK		galactokinase	-6.5	-7.4
ygiV		DNA-binding transcriptional repressor	-8.1	-7.4
yaiW		surface-exposed outer membrane lipoprotein	-5	-7.3
wbbH		putative O-antigen polymerase	-4.9	-7.3
ygeW		putative carbamoyltransferase	-2.7	-7.3
rdcA		regulator of diguanylate cyclase	-6.3	-7.3		Yes
cspA		cold shock protein	-7.4	-7.3
opgG		osmoregulated periplasmic glucans biosynthesis protein G	-3.7	-7.2
yihR		putative sulfoquinovose mutarotase	-3.4	-7.2
rdcA promoter		regulator of diguanylate cyclase	-4.9	-7.2
dinF_yjbJ		dinF: DNA damage-inducible protein; yjbJ: putative stress response protein	-4.4	-7.1
ybfO		RHS repeats-containing protein	-3.7	-7.1
fliZ		DNA-binding transcriptional regulator	-6.1	-7
pdxK		pyridoxal kinase 1 / hydroxymethylpyrimidine kinase	-5.2	-7
yjiK		PF06977 family protein	-2.6	-7
sdiA		DNA-binding transcriptional dual regulator	-3.9	-6.9
hisP		lysine/arginine/ornithine ABC transporter / histidine ABC transporter, ATP binding subunit	-4.8	-6.8
zinT		metal-binding protein	-2.9	-6.8
greA		transcription elongation factor	-3.4	-6.7
hofN		DNA utilization protein	-3.5	-6.7
tdcB		catabolic threonine dehydratase	-2.3	-6.7
polB		DNA polymerase II	-5.5	-6.7
ydeO		DNA-binding transcriptional dual regulator	-4.9	-6.5
glcA		glycolate/lactate:H+ symporter	-5.7	-6.5
yobF promoter		DUF2527 domain-containing protein	-4.1	-6.5
prpD_prpE		prpD: 2-methylcitrate dehydratase	-2.5	-6.5
		prpE: propionyl-CoA synthetase
iraP		anti-adaptor protein	-4.2	-6.5		Yes
rdcB		regulator of diguanylate cyclase	-6.3	-6.4		Yes
rsmG		16S rRNA m7G527 methyltransferase	-4.6	-6.3
dusB		tRNA-dihydrouridine synthase B	-7.1	-6.2
yfjW_lfgA		yfjW: CP4-57 prophage; lfgA: CP4-57 prophage; putative antirestriction protein	-2.9	-6
ydiQ		putative electron transfer flavoprotein subunit	-5.9	-5.9
loiP		metalloprotease	-1.7	-5.8
yaiX_insC		yaiX: putative acyltransferase; insC: IS2 insertion element repressor	-3.1	-5.7
fabR		DNA-binding transcriptional repressor	-2.9	-5.1
metV terminator		tRNA-initiator Met (CAU)	-1.7	-4.8
rcsD		RcsD phosphotransferase	-3.2	-4.7
yjfZ		DUF2686 domain-containing protein	-4.4	-4.4
lrp		DNA-binding transcriptional dual regulator	-2.3	-4.3
waaY		lipopolysaccharide core heptose (II) kinase	-3.7	-4.3
yfjI		CP4-57 prophage; DUF3987 domain-containing protein	-3.2	-4.3
rnd		RNase D	-1.1	-4.2
rcsC		histidine kinase RcsC	-1.7	-4.2
mepS		peptidoglycan endopeptidase/peptidoglycan L,D-carboxypeptidase	-0.1	-3.8
yhaC		uncharacterized protein YhaC	-4.6	-3.8
ysaB promoter		putative lipoprotein	-3.9	-3.7
yddG		amino acid exporter	-3.8	-3.7
otsA		trehalose-6-phosphate synthase	-4.4	-3.6
ydjK		putative transporter	-3.9	-3.5
mglA		D-galactose/methyl-galactoside ABC transporter ATP binding subunit	-2.9	-3.4
idlP		iraD leader peptide	-3.2	-3.4
yjjQ		DNA-binding transcriptional repressor	-3.5	-3.3
rfbB		dTDP-glucose 4,6-dehydratase 1	-3.2	-3.3
nepI		purine ribonucleoside exporter	-3.8	-3.3
srsR		DNA-binding transcriptional activator	-4	-3.2
rclC		DUF417 domain-containing inner membrane protein	-3.4	-3.2
allW		allantoin transporter	-2.9	-3.1
shoB_acpS		shoB: toxic peptide; acpS: toxic peptide	-6.9	-3.1
gltB		glutamate synthase subunit	-4.4	-3
bluF		blue light- and temperature-regulated antirepressor	-4	-3		Yes
