# Supplementary material for: Toolbox of FRET-based c-di-GMP biosensors and its FRET-To-Sort application for genome-wide mapping of c-di-GMP regulation
Source: Nat Commun. 2026 Mar 26;17:2955. doi: 10.1038/s41467-026-71105-8 (PMC13031359; doi:10.1038/s41467-026-71105-8)
Supplement: Supplementary file 6 — Supplementary Data 4 [file 41467_2026_71105_MOESM6_ESM.xlsx]

## Sheet: Sheet1
Oligonucleotide primers used for mutagenesis
name	Sequence (5'–3')	Description
motA_FW	TCCGGAAGTACTCCGCAATC	Forward homology arm for motA deletion
motA_RV	ACAACTGCTGGATGAACAGAGAG	Reverse homology arm for motA deletion
fliG_FW	AACAACTACAACAACGGCGC	Forward homology arm for fliG deletion
fliG_RV	CTCATGGGCCTGCATTTGCA	Reverse homology arm for fliG deletion
fliH_FW	TCTGTCGCAGGTGGAAAACG	Forward homology arm for fliH deletion
fliH_RV	TGTAATCCGGTGGCTTCCAG	Reverse homology arm for fliH deletion
flgM_FW	CTGTTCGAGGTAATCCAGCG	Forward homology arm for flgM deletion
flgM_RV	GTTGTTGATGCAGATGGGAA	Reverse homology arm for flgM deletion
fliC_FW	AAGCACGTTGCTGACAAATTGCG	Forward homology arm for fliC deletion
fliC_RV	CAGGGTTGACGGCGATTGAGC	Reverse homology arm for fliC deletion
pdeH_FW	GCAATCAAAATGATCGCCAC	Forward homology arm for pdeH deletion
pdeH_RV	GGTTTGCTGGTCAACCATAT	Reverse homology arm for pdeH deletion
H1P1	CAGTTTTGAGAAACAACTGCGTATCCTGCTGCAAACGGTAAACAGTACACATCGAGCCTGACATTTATATTCC	(step 1) dgcE(GGDEF)::ccdB	1 Pfiffer, V., Sarenko, O., Possling, A. & Hengge, R. Genetic dissection of Escherichia coli's master diguanylate cyclase DgcE: Role of the N-terminal MASE1 domain and direct signal input from a GTPase partner system. PLoS Genet. 15, e1008059 (2019).
H2P2	CTGTTCATCAAGCGACATCGCCGCCCGTTCGCTATGTGCGGCAGCTTGCTGGTCCCGCTCAGAAGAACTC
A_dgcE-d-1665	GCGCCTGCACATTACGCTTG	(step 2) dgcE(GGAAF)
A_MP-u-GGAAF	CAGACCAAATGCAGCCCCACCGAGTC
B_MP-d-GGAAF	GACTCGGTGGGGCTGCATTTGGTCTG
B_dgcE-u-2275	CCGGCGGTCAAGAGCATGGC
Oligonucleotide primers used for plasmid construction
name	Sequence (5'–3')	Description
mNeonGr_FW4	TGAAGGAGTGTGCCATGGGTATGGTGAGCAAGGGCGAG	Forward homology arm sequence for mNeonGreen on pTrc99A vector
pet_biosensor_FW2	GTGCCGCGCGGCAGCCATATGGTGAGCAAGGGCGAGGAGGAT	Forward homology arm sequence for mNeonGreen on pET28 vector
mNeonGr_RV4	CCATGGGCTGCCGTTCTTGTACAGCTCGTCCATGC	Reverse homology arm sequence for mNeonGreen
ycgR_FW_A1	GCATGGACGAGCTGTACAAGAACGGCAGCCCATGGAACAGCCGCCCGGCG	Forward homology arm sequence for ycgR homologues
ycgR_FW_A10	GCATGGACGAGCTGTACAAGAACGGCAGCCCATGGGAAAAAATTACCAAC
ycgR_FW_A11	GCATGGACGAGCTGTACAAGAACGGCAGCCCATGGGATAGCGGCCTGTTT
ycgR_FW_A12	GCATGGACGAGCTGTACAAGAACGGCAGCCCATGGCATGTGCCGGAAGGC
ycgR_FW_A2	GCATGGACGAGCTGTACAAGAACGGCAGCCCATGGCTGTTTTGGAGCCTG
ycgR_FW_A3	GCATGGACGAGCTGTACAAGAACGGCAGCCCATGGGGCGCGTTTGGCCCG
ycgR_FW_A4	GCATGGACGAGCTGTACAAGAACGGCAGCCCATGGCGCTGCGTGATTATG
ycgR_FW_A5	GCATGGACGAGCTGTACAAGAACGGCAGCCCATGGGAACCGAAAGTGAAC
ycgR_FW_A6	GCATGGACGAGCTGTACAAGAACGGCAGCCCATGGCTGCCGGGCGATACC
ycgR_FW_A7	GCATGGACGAGCTGTACAAGAACGGCAGCCCATGGCCGGATGATCGCTAT
ycgR_FW_A8	GCATGGACGAGCTGTACAAGAACGGCAGCCCATGGAGCAGCACCCAGGAA
ycgR_FW_A9	GCATGGACGAGCTGTACAAGAACGGCAGCCCATGGCATAGCTATCTGCAG
ycgR_FW_B1	GCATGGACGAGCTGTACAAGAACGGCAGCCCATGGTTTAACGAAAGCGAT
ycgR_FW_B10	GCATGGACGAGCTGTACAAGAACGGCAGCCCATGGCTGCAGATTGGCGAT
ycgR_FW_B11	GCATGGACGAGCTGTACAAGAACGGCAGCCCATGGCAGTATCTGGATAAA
ycgR_FW_B12	GCATGGACGAGCTGTACAAGAACGGCAGCCCATGGTATCCGAAAGTGAAC
ycgR_FW_B2	GCATGGACGAGCTGTACAAGAACGGCAGCCCATGGCCGGAAGAAATTATT
ycgR_FW_B3	GCATGGACGAGCTGTACAAGAACGGCAGCCCATGGGAATATGTGCGCGAA
ycgR_FW_B4	GCATGGACGAGCTGTACAAGAACGGCAGCCCATGGACCGAACATGCGATG
ycgR_FW_B5	GCATGGACGAGCTGTACAAGAACGGCAGCCCATGGCGCTTTAACGAACTG
ycgR_FW_B6	GCATGGACGAGCTGTACAAGAACGGCAGCCCATGGAACACCGAACAGAGC
ycgR_FW_B7	GCATGGACGAGCTGTACAAGAACGGCAGCCCATGGCATACCGGCAAACCG
ycgR_FW_B8	GCATGGACGAGCTGTACAAGAACGGCAGCCCATGGAGCCGCTATAACGAA
ycgR_FW_B9	GCATGGACGAGCTGTACAAGAACGGCAGCCCATGGAGCAGCCCGTTTGCG
ycgR_FW_C1	GCATGGACGAGCTGTACAAGAACGGCAGCCCATGGAGCGGCTATAACGAA
ycgR_FW_C10	GCATGGACGAGCTGTACAAGAACGGCAGCCCATGGGAAAAAGAAAAAGTG
ycgR_FW_C11	GCATGGACGAGCTGTACAAGAACGGCAGCCCATGGAAAGCGGCGTTTGCG
ycgR_FW_C12	GCATGGACGAGCTGTACAAGAACGGCAGCCCATGGGCGGCGAAAATTAAA
ycgR_FW_C2	GCATGGACGAGCTGTACAAGAACGGCAGCCCATGGACCGTGTTTTTTATT
ycgR_FW_C3	GCATGGACGAGCTGTACAAGAACGGCAGCCCATGGAACAAAACCCCGGAA
ycgR_FW_C4	GCATGGACGAGCTGTACAAGAACGGCAGCCCATGGGAATATTATACCGAA
ycgR_FW_C5	GCATGGACGAGCTGTACAAGAACGGCAGCCCATGGGGCGATGTGGAAAGC
ycgR_FW_C6	GCATGGACGAGCTGTACAAGAACGGCAGCCCATGGGGCCCGGTGAGCGAA
ycgR_FW_C7	GCATGGACGAGCTGTACAAGAACGGCAGCCCATGGGCGAACCAGGATGAA
ycgR_FW_C8	GCATGGACGAGCTGTACAAGAACGGCAGCCCATGGAAAGAAGCGGATAAA
ycgR_FW_C9	GCATGGACGAGCTGTACAAGAACGGCAGCCCATGGGATAAAAGCCCGAGC
ycgR_FW_D1	GCATGGACGAGCTGTACAAGAACGGCAGCCCATGGCTGAGCCTGCGCCAT
ycgR_FW_D10	GCATGGACGAGCTGTACAAGAACGGCAGCCCATGGGCGATTGAACGCATT
ycgR_FW_D11	GCATGGACGAGCTGTACAAGAACGGCAGCCCATGGATGGATAAACTGAAA
ycgR_FW_D12	GCATGGACGAGCTGTACAAGAACGGCAGCCCATGGGAAAAAGAAAAAGTG
ycgR_FW_D2	GCATGGACGAGCTGTACAAGAACGGCAGCCCATGGTATTTTAGCTATACC
ycgR_FW_D3	GCATGGACGAGCTGTACAAGAACGGCAGCCCATGGGATAGCCGCGATCTG
ycgR_FW_D4	GCATGGACGAGCTGTACAAGAACGGCAGCCCATGGGCGGCGCGCCCGCGC
ycgR_FW_D5	GCATGGACGAGCTGTACAAGAACGGCAGCCCATGGACCGTGCCGCGCTTT
ycgR_FW_D6	GCATGGACGAGCTGTACAAGAACGGCAGCCCATGGTTTAACGATACCGAT
ycgR_FW_D7	GCATGGACGAGCTGTACAAGAACGGCAGCCCATGGAACAACGAAGCGCTG
ycgR_FW_D8	GCATGGACGAGCTGTACAAGAACGGCAGCCCATGGCTGTGCGTGCGCCCG
ycgR_FW_D9	GCATGGACGAGCTGTACAAGAACGGCAGCCCATGGGGCGATCTGAGCTTT
ycgR_FW_E1	GCATGGACGAGCTGTACAAGAACGGCAGCCCATGGCAAAGTCACAGTCGT
ycgR_FW_E10	GCATGGACGAGCTGTACAAGAACGGCAGCCCATGGACCGAAATTAAATTT
ycgR_FW_E11	GCATGGACGAGCTGTACAAGAACGGCAGCCCATGGTATAGCTTTGGCGAA
ycgR_FW_E12	GCATGGACGAGCTGTACAAGAACGGCAGCCCATGGGAAGAAGAAGCGTTT
ycgR_FW_E2	GCATGGACGAGCTGTACAAGAACGGCAGCCCATGGCTGAAAATTGGCCTG
ycgR_FW_E3	GCATGGACGAGCTGTACAAGAACGGCAGCCCATGGAACGAAATTAACCTG
ycgR_FW_E4	GCATGGACGAGCTGTACAAGAACGGCAGCCCATGGAAAAACATGCATCTG
ycgR_FW_E5	GCATGGACGAGCTGTACAAGAACGGCAGCCCATGGGGCAGCCAGGGCAGC
ycgR_FW_E6	GCATGGACGAGCTGTACAAGAACGGCAGCCCATGGAACATTGAAACCAGC
ycgR_FW_E7	GCATGGACGAGCTGTACAAGAACGGCAGCCCATGGGCGATTCTGCAGACC
ycgR_FW_E8	GCATGGACGAGCTGTACAAGAACGGCAGCCCATGGGAACATGCGGCGTTT
ycgR_FW_F1	GCATGGACGAGCTGTACAAGAACGGCAGCCCATGGACCACCAACCTGGTG
ycgR_FW_F10	GCATGGACGAGCTGTACAAGAACGGCAGCCCATGGGTGGCGGGCAACACC
ycgR_FW_F11	GCATGGACGAGCTGTACAAGAACGGCAGCCCATGGCAGGCGAGCGAACTG
ycgR_FW_F2	GCATGGACGAGCTGTACAAGAACGGCAGCCCATGGCTGAACGTGGGCACC
ycgR_FW_F3	GCATGGACGAGCTGTACAAGAACGGCAGCCCATGGGTGAACATTAAACCG
ycgR_FW_F4	GCATGGACGAGCTGTACAAGAACGGCAGCCCATGGACCGAAGCGGAACTG
ycgR_FW_F5	GCATGGACGAGCTGTACAAGAACGGCAGCCCATGGATTGATCCGCTGGAA
ycgR_FW_F6	GCATGGACGAGCTGTACAAGAACGGCAGCCCATGGGTGACCCCGGCGGAA
ycgR_FW_F7	GCATGGACGAGCTGTACAAGAACGGCAGCCCATGGAGCAGCAGCCCGCCG
ycgR_FW_F8	GCATGGACGAGCTGTACAAGAACGGCAGCCCATGGTTTAACGATGTGGAA
ycgR_FW_G1	GCATGGACGAGCTGTACAAGAACGGCAGCCCATGGGCGAAACGCAAAGAA
ycgR_FW_G10	GCATGGACGAGCTGTACAAGAACGGCAGCCCATGGCTGAACTTTAACCTG
ycgR_FW_G2	GCATGGACGAGCTGTACAAGAACGGCAGCCCATGGAAAATTAACCAGCGC
ycgR_FW_G3	GCATGGACGAGCTGTACAAGAACGGCAGCCCATGGGGCAAAGGCGCGGAA
ycgR_FW_G4	GCATGGACGAGCTGTACAAGAACGGCAGCCCATGGCCGTATGTGACCAAA
ycgR_FW_G5	GCATGGACGAGCTGTACAAGAACGGCAGCCCATGGAGCGAAGTGAGCAAA
ycgR_FW_G6	GCATGGACGAGCTGTACAAGAACGGCAGCCCATGGCATACCGGCAAACCG
ycgR_FW_G7	GCATGGACGAGCTGTACAAGAACGGCAGCCCATGGCAGAAAGAAAGCGAT
ycgR_FW_G8	GCATGGACGAGCTGTACAAGAACGGCAGCCCATGGCAGCGCATTGAAGAA
ycgR_FW_G9	GCATGGACGAGCTGTACAAGAACGGCAGCCCATGGAGCAACAGCGTGCTG
ycgR_FW_H1	GCATGGACGAGCTGTACAAGAACGGCAGCCCATGGAGTCATTACCATGAG
ycgR_FW_H10	GCATGGACGAGCTGTACAAGAACGGCAGCCCATGGATTATTGGCGAAAGC
ycgR_FW_H11	GCATGGACGAGCTGTACAAGAACGGCAGCCCATGGGAACAGATTGTGAAA
ycgR_FW_H2	GCATGGACGAGCTGTACAAGAACGGCAGCCCATGGATTAAAAAAGAAGAA
ycgR_FW_H3	GCATGGACGAGCTGTACAAGAACGGCAGCCCATGGTTTAAACTGGGCACC
ycgR_FW_H4	GCATGGACGAGCTGTACAAGAACGGCAGCCCATGGGCGGAATATGTGGTG
ycgR_FW_H5	GCATGGACGAGCTGTACAAGAACGGCAGCCCATGGGAAAACACCGATGTG
ycgR_FW_H6	GCATGGACGAGCTGTACAAGAACGGCAGCCCATGGAACGAAACCTTTAGC
ycgR_FW_H7	GCATGGACGAGCTGTACAAGAACGGCAGCCCATGGAGCACCTATAACGAT
ycgR_FW_H8	GCATGGACGAGCTGTACAAGAACGGCAGCCCATGGAGCCATTATAACGAA
ycgR_FW_H9	GCATGGACGAGCTGTACAAGAACGGCAGCCCATGGGGCAAAATTACCGAA
ycgR_RV5	AGCTCCTCGCCCTTGCTCACCAGCCTGTAGAGCTC	Common reverse homology arm sequence for ycgR homologues
mTurq2_FW5	GAGCTCTACAGGCTGGTGAGCAAGGGCGAGGAGCT	Forward homology arm sequence for mTurquoise2
mTurq2_RV2	ATCTTCTCTCATCCGCCAAAACAGCCAAGCTTTTACTTGTACAGCTCGTCCATGC	Reverse homology arm sequence for mTurquoise2 on pTrc99A vector
pet_biosensor_RV	ACGGAGCTCGAATTCGGATCCTTACTTGTACAGCTCGTCCAT	Reverse homology arm sequence for mTurquoise2 on pET28 vector
