# Supplementary material for: Toolbox of FRET-based c-di-GMP biosensors and its FRET-To-Sort application for genome-wide mapping of c-di-GMP regulation
Source: Nat Commun. 2026 Mar 26;17:2955. doi: 10.1038/s41467-026-71105-8 (PMC13031359; doi:10.1038/s41467-026-71105-8)
Supplement: Supplementary file 12 — Source Data [file 41467_2026_71105_MOESM12_ESM.xlsx]

## Sheet: Table 1 
	KD values in permeabilized cells (nM)								KD values purified protein (nM)						FRET efficiency ratio in vivo						FRET efficiency in ΔdgcE
biosensor	replicate1	replicate2	replicate3	replicate4	replicate5	replicate6		biosensor	replicate1	replicate2	replicate3	replicate4		biosensor	replicate1	replicate2	replicate3	replicate4		biosensor	replicate1	replicate2	replicate3
D3	10.36	7.93	9.256	7.08	8.436	10.29		D3	20.83	15.88	25.09			D3	1.75613	2.36199	1.63722	2.15666		D3_ΔdgcE	0.180217	0.146064	0.247583	0.184461
F1	20.23	17.18	14.72	14.24				F1	41.99	41.08	29.55			F1	1.89533	1.9774	1.85219	1.89498		F1_ΔdgcE	0.237492	0.242136	0.325433	0.280058
H2	17.21	18.22	20.06	20.95				H2						H2	1.63333	1.65416	1.35332			H2_ΔdgcE	0.155303	0.164725	0.231488
A9	45.02	50.97	62.22					A9						A9	1.49587	1.57911	1.45009			A9_ΔdgcE	0.362683	0.349958	0.326074
D4	42.24	84.03	42.87					D4						D4	1.31177	1.44757	1.25055	1.51244		D4_ΔdgcE	0.263872	0.239887	0.317686	0.252716
C3	74.62	80.09	64.39					C3	86.14	51.17	56.66			C3	2.20487	2.57395	1.75929	2.39728		C3_ΔdgcE	0.172752	0.158839	0.266765	0.169852
A3	134.6	191	179.9	119.4	119.3	126.4		A3	128.4	127.6	127.5	113.3		A3	1.67656	1.5557	1.71313			A3_ΔdgcE	0.228084	0.238644	0.282488
E1	192.8	170.1	123.4					E1						E1	1.50705	1.51599	1.53401			E1_ΔdgcE	0.206847	0.220078	0.258965
H1	163.5	149.8	256.9	258.5				H1						H1	0.519521	0.55302	0.391299			H1_ΔdgcE	0.284053	0.302027	0.346868
E8	212.7	249.9	166.8					E8						E8	0.561239	0.549981	0.525925			E8_ΔdgcE	0.156119	0.205627	0.177665
F4	244.5	183.5	277					F4						F4	1.63003	1.60283	1.54893			F4_ΔdgcE	0.180918	0.156911	0.209899
B1	366.8	307.6	367.8	344				B1						B1	0.782304	0.742202	0.66193			B1_ΔdgcE	0.323584	0.330939	0.37927
C1	445.3	367.1	301.2					C1	403	349	398.3	385.9		C1	0.683766	0.760248	0.617571	0.700017		C1_ΔdgcE	0.315798	0.330514	0.371033	0.327478
F2	407.9	526.5	388.5					F2						F2	1.63883	1.46756	1.39608	1.50902		F2_ΔdgcE	0.330736	0.27255	0.300451	0.304392
F8	1072	757.2	607.9					F8						F8	0.528859	0.629785	0.497226	0.637694		F8_ΔdgcE	0.39728	0.352305	0.313654	0.373552
E2	875.5	1053	1007					E2						E2	1.75708	1.81061	1.91597			E2_ΔdgcE	0.125062	0.125512	0.175412

## Sheet: Table 2
gene	highx2 replicate1	highx2 replicate2	lowx2 replicate1	lowx2 replicate2	average_highx2	average_lowx2	log2 (fold change) forx2	P value		gene	highx3 replicate1	highx3 replicate2	lowx3 replicate1	lowx3 replicate2	average_highx3	average_lowx3	log2 (fold change) forx3
gcvA	45.3095	113.518	0.0239411	0.019317	79.4135	0.0216291	11.8422	7.89521e-07		gcvA
fliO	358.284	24.8285	0.347315	0.313027	191.556	0.330171	9.18034	1.07274e-05		fliO	357.201	5.01598	0.0513245	0.0448062	181.109	0.0480653	11.8796
fliI_fliJ	241.106	288.321	0.481859	0.455456	264.713	0.468658	9.14168	1.63133e-08		fliI_fliJ	251.595	326.329	0.0693426	0.0643737	288.962	0.0668582	12.0775
pdeH	1.75676	1.45092	0.0039391	0.00297965	1.60384	0.00345937	8.85681	3.74171e-05		pdeH
moeA promoter	57.9034	119.093	0.199808	0.195414	88.4983	0.197611	8.80684	1.73597e-06		moeA promoter	37.68	158.133	0.0393687	0.0244748	97.9066	0.0319217	11.5827
dsbC	103.109	48.2662	0.240299	0.232817	75.6876	0.236558	8.32172	5.57286e-07		dsbC	126.287	58.5068	0.0287996	0.0262913	92.3968	0.0275454	11.7118
wecC	2.285	2.0416	0.0124212	0.00556785	2.1633	0.00899452	7.90997	7.84694e-05		wecC
chbF_chbR	84.8395	26.8686	0.272999	0.243818	55.8541	0.258409	7.75586	2.7648e-06		chbF_chbR	94.239	34.0152	0.0287966	0.0227578	64.1271	0.0257772	11.2806
mdaB promoter	86.99	43.9495	0.312575	0.375376	65.4697	0.343976	7.57238	1.90784e-06		mdaB promoter	100.253	43.3961	0.0242812	0.0404498	71.8244	0.0323655	11.1158
yfcR	0.766458	0.823537	0.0041785	0.00505717	0.794998	0.00461784	7.42759	0.00019811		yfcR
pepQ	53.4263	18.8513	0.137397	0.341739	36.1388	0.239568	7.23697	7.96121e-06		pepQ	48.6226	17.8265	0.0193574	0.0153703	33.2246	0.0173639	10.9019
ydcO	84.6314	166.21	1.74006	0.534478	125.421	1.13727	6.78506	5.50273e-07		ydcO	156.362	206.997	0.101717	0.0377713	181.679	0.0697442	11.347
flgF	77.2617	18.66	0.507292	0.467785	47.9608	0.487539	6.6202	1.25179e-05		flgF	75.6424	22.6019	0.0642557	0.0672849	49.1221	0.0657703	9.54472
galM	3.90162	35.5327	0.043094	0.65356	19.7171	0.348327	5.82287	0.00160347		galM	6.16514	32.6679	0.00731164	0.0713717	19.4165	0.0393417	8.94701
ymfE	63.319	52.5846	0.798765	1.54546	57.9518	1.17211	5.62767	8.81179e-06		ymfE	47.0573	70.5321	0.0216803	0.0576569	58.7947	0.0396686	10.5335
mraZ promoter	2.36661	19.2205	0.262975	0.302029	10.7936	0.282502	5.25577	0.00138589		mraZ promoter	2.77084	25.0426	0.0214707	0.0186441	13.9067	0.0200574	9.43743
wecH	4.16167	1.55275	0.137694	0.0365457	2.85721	0.0871197	5.03546	0.00194296		wecH	2.12559	1.62121	0.030343	0.00381434	1.8734	0.0170787	6.77732
elfD	16.2553	11.4111	0.27151	0.717866	13.8332	0.494688	4.80547	0.000117025		elfD	17.4523	10.5047	0.0154226	0.0510163	13.9785	0.0332194	8.71696
fliE promoter	84.0317	73.9752	5.80184	0.467346	79.0035	3.13459	4.65557	0.000161219		fliE promoter	81.0214	85.1829	4.30549	0.592614	83.1022	2.44905	5.08459
glpC	8.07682	0.284142	0.0138257	0.328526	4.18048	0.171176	4.61012	0.0323383		glpC
flhB	55.5698	94.0515	4.9013	1.3124	74.8106	3.10685	4.58972	0.000108858		flhB	61.3413	104.986	6.05437	3.00617	83.1634	4.53027	4.19828
ycgH	12.9006	11.7571	0.649498	0.381626	12.3289	0.515562	4.57975	8.47848e-05		ycgH	13.3082	13.8029	0.0377639	0.0184387	13.5556	0.0281013	8.91403
yfjP	13.1556	16.8943	0.358946	0.920585	15.025	0.639765	4.55367	0.000127178		yfjP	13.6561	21.2399	0.0291083	0.0353251	17.448	0.0322167	9.08104
flgG	53.2403	69.6996	1.39614	3.99665	61.47	2.6964	4.51078	0.000168165		flgG	61.0015	77.5387	1.16727	7.19692	69.2701	4.1821	4.04993
insI1	6.67901	14.1235	0.70349	0.214747	10.4013	0.459118	4.50175	0.000342163		insI1	8.10707	18.2618	0.0474203	0.0199811	13.1844	0.0337007	8.61184
proB promoter	20.8232	22.0948	1.29028	0.653833	21.459	0.972058	4.4644	6.98866e-05		proB promoter	27.4923	25.5378	0.0563672	0.0270086	26.5151	0.0416879	9.31297
fliL	93.1619	56.2004	3.21294	3.57812	74.6812	3.39553	4.45903	0.000228889		fliL	71.3037	46.8721	3.85374	9.86559	59.0879	6.85967	3.10665
flgE	68.4285	117.04	4.37476	4.57625	92.7345	4.47551	4.37298	0.000185166		flgE	90.574	138.518	6.76213	6.34367	114.546	6.5529	4.12765
fliN	80.3738	79.0712	0.549511	7.46019	79.7225	4.00485	4.31517	0.000329385		fliN	108.685	95.0678	0.814569	12.2022	101.877	6.5084	3.96838
gntT	10.812	10.9487	0.380394	0.723903	10.8804	0.552148	4.30053	0.000169183		gntT	11.2851	11.5603	0.0322778	0.0625484	11.4227	0.0474131	7.9124
ygjV	66.3199	46.3084	5.39324	0.454269	56.3141	2.92375	4.2676	0.000438115		ygjV	65.6092	47.078	6.82677	0.590591	56.3436	3.70868	3.92528
uidA	33.6021	7.34444	1.81141	0.449365	20.4733	1.13039	4.17885	0.0012199		uidA	26.6516	6.76381	0.11884	0.0220534	16.7077	0.0704466	7.88977
fliH	103.179	84.5921	5.52667	5.38057	93.8856	5.45362	4.10562	0.000254767		fliH	130.674	97.1425	6.03432	8.46842	113.908	7.25137	3.97348
flgI	53.4995	65.5859	6.53528	0.401831	59.5427	3.46856	4.10152	0.000616221		flgI	47.8823	67.188	6.75401	0.430229	57.5352	3.59212	4.00154
flgJ	156.411	61.198	12.8216	0.628342	108.805	6.72497	4.01607	0.00113223		flgJ	167.653	56.7629	14.868	0.296043	112.208	7.58201	3.88745
cyuA	5.42179	4.76057	0.650015	0.0215988	5.09118	0.335807	3.9223	0.00422369		cyuA	8.33806	6.46412	0.0322048	0.00334167	7.40109	0.0177732	8.70189
yabQ_rluA	5.84663	40.7163	1.52806	1.63035	23.2814	1.57921	3.88191	0.00619724		yabQ_rluA	8.66351	46.8537	2.07338	3.76621	27.7586	2.9198	3.24899
fliR	87.3766	55.5376	2.06691	7.75626	71.4571	4.91158	3.86282	0.0010182		fliR	63.5888	40.995	1.0521	5.7065	52.2919	3.3793	3.95179
scpC	17.5535	45.2784	3.71233	0.626544	31.4159	2.16943	3.85611	0.00100216		scpC	19.9805	51.4576	3.14591	0.367015	35.719	1.75646	4.34595
osmF_bglX	136.178	71.9195	7.32719	7.23884	104.049	7.28301	3.83658	0.000710057		osmF_bglX	160.33	78.9861	11.48	10.9116	119.658	11.1958	3.41789
ompW	5.33456	8.68371	0.689046	0.314409	7.00913	0.501728	3.80426	0.000764416		ompW	6.96146	9.34428	0.036256	0.0104227	8.15287	0.0233394	8.4484
fliQ	145.024	91.939	17.0245	0.297241	118.481	8.66088	3.774	0.00154643		fliQ	168.124	97.2032	12.5298	0.336378	132.663	6.43307	4.36612
yqiG	9.70584	14.0296	0.85199	1.07633	11.8677	0.964161	3.62163	0.000502764		yqiG	12.3032	17.1803	0.0549145	0.0785583	14.7418	0.0667364	7.78722
yjjV	2.96163	14.5396	0.962804	0.52133	8.75059	0.742067	3.55976	0.00488659		yjjV	1.5495	14.9304	0.0531028	0.0321865	8.23996	0.0426447	7.59413

## Sheet: Table 3
gene	highx3 replicate1	highx3 replicate2	lowx3 replicate1	lowx3 replicate2	average_highx3	average_lowx3	log2 (fold change) forx3	P value		gene	highx2 replicate1	highx2 replicate2	lowx2 replicate1	lowx2 replicate2	average_highx2	average_lowx2	log2 (fold change) forx2
argD_yhfK	0.00584717	0.0021853	27.3501	6.9164	0.00401623	17.1332	-12.0587	6.49659e-07		argD_yhfK	0.00626887	0.00648358	18.3076	15.1869	0.00637623	16.7473	-11.3589
rlmJ	0.0503286	0.0458772	206.473	24.8859	0.0481029	115.679	-11.2317	1.91728e-05		rlmJ	0.092124	0.0490008	42.5316	20.2326	0.0705624	31.3821	-8.79683
yqgC	0.099793	0.0941287	357.228	107.661	0.0969609	232.445	-11.2272	3.19675e-06		yqgC	0.0866111	0.088992	40.1471	18.4562	0.0878016	29.3016	-8.38252
fadE promoter	0.0346676	0.0388697	86.8079	63.1662	0.0367686	74.9871	-10.994	7.26786e-07		fadE promoter	0.0240498	0.0316572	51.0208	44.8268	0.0278535	47.9238	-10.7487
chiA promoter	0.00454313	0.00509379	11.102	4.38608	0.00481846	7.74402	-10.6503	5.36877e-06		chiA promoter	0.00730617	0.00755641	5.1801	2.65401	0.00743129	3.91705	-9.04194
ybfL	0.046264	0.0374264	108.381	0.634674	0.0418452	54.5076	-10.3472	0.00627303		ybfL	0.0521121	0.0944819	17.7136	1.32407	0.073297	9.51885	-7.02089
ecpA promoter	0.00370016	0.00622299	4.98391	7.61984	0.00496157	6.30188	-10.3108	7.40561e-06		ecpA promoter	0	0.00615434	19.8281	21.9113	0.00307717	20.8697	-12.7275
ynbA	0.0254097	0.0560452	84.0283	0.245835	0.0407275	42.1371	-10.0149	0.0294316		ynbA	0.18757	0.0859117	20.636	1.03692	0.136741	10.8365	-6.30831
yegS_gatD	0.00753274	0.00422289	8.23258	2.5314	0.00587781	5.38199	-9.83865	0.000299418		yegS_gatD	0	0.00626446	12.6406	1.53288	0.00313223	7.08672	-11.1437
efp_ecnA	0.00153028	0.00171576	1.30338	1.59263	0.00162302	1.448	-9.80117	7.2568e-07		efp_ecnA	0.0360941	0.00848417	2.80978	4.12842	0.0222891	3.4691	-7.28208
ytfJ	0.039699	0.0325272	63.0337	0.442828	0.0361131	31.7383	-9.77948	0.0135388		ytfJ	0.126868	0.114071	12.8072	0.459009	0.120469	6.6331	-5.78294
yhjJ	0.255516	0.220444	118.872	280.369	0.23798	199.621	-9.7122	2.3365e-05		yhjJ	0.220464	0.288917	26.9549	107.019	0.254691	66.987	-8.03899
rluC	0.275822	0.226503	295.093	83.0888	0.251162	189.091	-9.55624	2.40645e-05		rluC	0.286219	0.349334	41.5411	25.8098	0.317776	33.6754	-6.72754
essD promoter	0.0112767	0.0106984	14.6747	1.37724	0.0109875	8.02598	-9.51267	0.00159658		essD promoter	0.0474299	0.0327029	7.17577	1.98314	0.0400664	4.57946	-6.83664
kbaY	0.0912366	0.0869336	96.3465	25.1858	0.0890851	60.7661	-9.41387	2.86056e-05		kbaY	0.18495	0.177992	18.8348	8.45124	0.181471	13.643	-6.23228
lpxM	0.0122677	0.00982476	2.22719	12.7594	0.0110462	7.49331	-9.4059	0.000521493		lpxM	0.13904	0.0787026	3.35676	9.99556	0.108871	6.67616	-5.93832
hupA	0.0318401	0.00892484	25.8652	1.39659	0.0203824	13.6309	-9.38534	0.000606149		hupA	0.0170682	0.0353056	13.1757	3.13192	0.0261869	8.15379	-8.28248
flgL	0.0795683	0.0892127	17.6123	90.6864	0.0843905	54.1494	-9.32565	5.88548e-05		flgL	1.28773	0.886487	9.10336	45.055	1.08711	27.0792	-4.63862
sgbH	0.161783	0.175591	77.5412	136.53	0.168687	107.036	-9.30953	1.51917e-05		sgbH	0.235583	0.266984	18.2691	51.7113	0.251283	34.9902	-7.12149
ompG_ycjW	0.0185215	0.00889991	9.02117	7.28232	0.0137107	8.15174	-9.21566	2.03768e-05		ompG_ycjW	0.414166	0.0176035	11.6823	14.9967	0.215885	13.3395	-5.94929
ygeV	0.0115302	0.0109449	12.8924	0.40509	0.0112376	6.64876	-9.20861	0.00489512		ygeV	0.0888072	0.0312961	3.5182	0.748523	0.0600517	2.13336	-5.15078
flgK	0.0924598	0.126939	59.213	64.1244	0.109699	61.6687	-9.13484	6.57389e-06		flgK	0.320649	0.227016	30.4303	33.2637	0.273832	31.847	-6.86172
idnT	0.0400894	0.0243959	34.1156	0.188692	0.0322426	17.1521	-9.0552	0.033193		idnT	0.165372	0.0842784	8.09802	0.362894	0.124825	4.23046	-5.08283
paeA	0.0455263	0.0345786	14.4393	27.6466	0.0400525	21.0429	-9.03723	1.23122e-06		paeA	0.079775	0.140045	9.30367	10.0238	0.10991	9.66372	-6.45818
prlF	0.0571889	0.0587021	0.427387	59.2056	0.0579455	29.8165	-9.0072	0.0293514		prlF	0.354063	0.0723449	1.24918	24.3466	0.213204	12.7979	-5.90753
motB	0.290336	0.52921	277.359	132.488	0.409773	204.923	-8.96604	1.35665e-05		motB	0.257367	0.89207	111.378	51.4388	0.574719	81.4083	-7.14618
betA	0.00327388	0.00203928	2.17672	0.398171	0.00265658	1.28744	-8.92073	0.000878053		betA	0.0393899	0.0613102	2.58399	1.19538	0.05035	1.88969	-5.23001
yfaY_yfaZ	0.00343618	0.00513691	1.68221	2.31931	0.00428655	2.00076	-8.86652	3.52804e-05		yfaY_yfaZ	0.00736801	0.00381018	3.36927	3.16364	0.0055891	3.26645	-9.19089
fabB promoter	0.00326073	0.00365596	2.82683	0.389316	0.00345834	1.60807	-8.86103	0.00137063		fabB promoter	0.160811	0.00361563	3.59809	1.71184	0.0822134	2.65496	-5.01318
araE_kduD	0.0147099	0.0117186	9.75252	2.23168	0.0132143	5.9921	-8.82482	0.00110782		araE_kduD	0.0124506	0.244235	5.39756	2.18824	0.128343	3.7929	-4.88522
yfdF	0.00661892	0.00577204	5.10847	0.396445	0.00619548	2.75246	-8.79529	8.19718e-05		yfdF	0.0693859	0.00570837	4.21113	0.904322	0.0375471	2.55773	-6.09002
yhhN_yhhM	0.0154442	0.0144301	9.48614	3.53208	0.0149371	6.50911	-8.76741	0.00017221		yhhN_yhhM	0.0137983	0.0142709	12.1269	2.5186	0.0140346	7.32277	-9.02725
yihN	0.0288453	0.0291315	18.7333	5.01873	0.0289884	11.876	-8.67836	4.41798e-05		yihN	0.113573	0.110439	5.08532	2.00145	0.112006	3.54338	-4.98348
glnH promoter	0.00885272	0.00992576	5.3787	2.19391	0.00938924	3.78631	-8.65557	0.000106542		glnH promoter	0.00949119	0.0490813	4.89909	8.26698	0.0292863	6.58304	-7.81239
punR	0.00477601	0.00356994	1.97758	1.36196	0.00417297	1.66977	-8.64436	1.32736e-05		punR	0.0102409	0.00882639	3.30288	2.79075	0.00953365	3.04682	-8.32006
nimT	0.116584	0.155224	22.5174	85.7611	0.135904	54.1392	-8.63795	3.5894e-05		nimT	0.124992	0.113114	12.5951	54.2709	0.119053	33.433	-8.13353
zapC	0.00232738	0.00652369	1.93519	1.57866	0.00442553	1.75693	-8.63299	1.00126e-05		zapC	0.00499045	0.0103228	4.77214	4.53845	0.0076566	4.65529	-9.24795
plsX	0.0148522	0.0222033	5.55298	8.54414	0.0185277	7.04856	-8.5715	2.0986e-05		plsX	0.0194619	0.0182986	8.16419	8.51195	0.0188803	8.33807	-8.78669
yagM	0.0045278	0.00970528	0.316	4.98625	0.00711654	2.65113	-8.54121	0.00128538		yagM	0.129354	0.0249554	0.58893	3.03542	0.0771547	1.81218	-4.55383
ypfJ	0.0225982	0.026745	17.432	0.4397	0.0246716	8.93585	-8.50061	0.00359671		ypfJ	0.078741	0.231785	4.22032	0.820658	0.155263	2.52049	-4.02092
yfhR	0.0345818	0.0379306	25.5613	0.677158	0.0362562	13.1192	-8.49924	0.00936819		yfhR	0.0983317	0.0316769	5.84601	1.41907	0.0650043	3.63254	-5.8043
melR promoter	0.0108566	0.00912942	3.93004	3.21315	0.00999303	3.57159	-8.48143	9.47657e-05		melR promoter	0.0101847	0.0240766	7.60649	2.85257	0.0171306	5.22953	-8.25396

## Sheet: Fig.1b
D3 ΔpdeH	D3 ∆dgcE
0.487603	0.488479
0.489362	0.488479
0.494318	0.489655
0.494819	0.490566
0.497382	0.492126
0.5	0.492308
0.502041	0.493333
0.504673	0.495208
0.504762	0.495413
0.505155	0.495935
0.507246	0.496894
0.510067	0.49711
0.51049	0.5
0.511194	0.5
0.511364	0.5
0.512195	0.5
0.5125	0.5
0.513514	0.504249
0.514151	0.504854
0.514563	0.506329
0.516129	0.506849
0.516129	0.507143
0.517857	0.507463
0.519608	0.507937
0.521127	0.508403
0.525	0.509434
0.526316	0.512658
0.529183	0.513889
0.53125	0.515723
0.531915	0.516588
0.531915	0.518519
0.53211	0.518519
0.535211	0.518519
0.538462	0.519685
0.53913	0.52
0.541353	0.520147
0.546512	0.521127
0.546559	0.521368
0.546875	0.522822
0.547826	0.523077
0.548077	0.523918
0.54918	0.524194
0.549618	0.524324
0.55303	0.527322
0.554217	0.535461
0.554745	0.536797
0.556701	0.537931
0.556701	0.539171
0.558511	0.539474
0.558824	0.539823
0.559567	0.539823
0.560976	0.539823
0.56129	0.54
0.561644	0.540284
0.562771	0.542056
0.563679	0.543478
0.564935	0.54717
0.565789	0.547445
0.567901	0.547771
0.568182	0.547904
0.568862	0.549451
0.571429	0.549763
0.571429	0.55
0.572727	0.550388
0.573864	0.55102
0.575439	0.551515
0.576471	0.551724
0.578431	0.551724
0.583333	0.553191
0.583658	0.553333
0.583942	0.553763
0.584541	0.555256
0.587379	0.555556
0.587755	0.555932
0.588785	0.556
0.588859	0.55618
0.591463	0.557252
0.591549	0.557971
0.592105	0.558559
0.592308	0.558719
0.593407	0.559633
0.593668	0.561856
0.594937	0.563574
0.595745	0.563636
0.597122	0.564706
0.597826	0.566751
0.597884	0.567742
0.598214	0.567775
0.6	0.568106
0.6	0.568389
0.6	0.568862
0.602273	0.569061
0.603175	0.569444
0.604651	0.569721
0.604863	0.570136
0.604938	0.570755
0.605405	0.571429
0.606061	0.573427
0.60793	0.573604
0.608247	0.574163
0.610442	0.575163
0.610526	0.575221
0.610526	0.575875
0.611111	0.576087
0.611765	0.57868
0.614213	0.578767
0.615789	0.578947
0.615819	0.57971
0.616162	0.58
0.616822	0.58042
0.616915	0.580882
0.619048	0.584
0.619048	0.585185
0.62069	0.585586
0.621622	0.586466
0.625	0.586466
0.625	0.586498
0.629213	0.587432
0.629213	0.59
0.629921	0.590062
0.631818	0.590406
0.632258	0.591093
0.634731	0.591195
0.634831	0.591398
0.637168	0.591603
0.637363	0.592058
0.638889	0.592391
0.638889	0.593023
0.642442	0.593176
0.642857	0.593472
0.642857	0.593583
0.64574	0.593886
0.645933	0.594059
0.646739	0.597101
0.647436	0.597884
0.647727	0.598361
0.647826	0.598726
0.650307	0.599068
0.650943	0.599206
0.651007	0.599303
0.653465	0.6
0.653846	0.6
0.654088	0.60076
0.65625	0.600985
0.656934	0.602041
0.657534	0.603175
0.65812	0.603369
0.659396	0.60355
0.659824	0.603604
0.66	0.604502
0.66055	0.605263
0.66129	0.605442
0.661376	0.605634
0.661417	0.606383
0.661458	0.607143
0.663265	0.607362
0.663636	0.607595
0.663934	0.607903
0.663934	0.608295
0.666667	0.61
0.668421	0.611111
0.668449	0.612903
0.670061	0.612903
0.671296	0.612975
0.671533	0.614035
0.671642	0.614286
0.672316	0.615385
0.672414	0.615721
0.674419	0.616352
0.675	0.616393
0.675978	0.616788
0.677165	0.616959
0.679487	0.619048
0.679648	0.619632
0.681481	0.621134
0.682028	0.621622
0.682635	0.621891
0.683544	0.622222
0.685039	0.622549
0.68595	0.622642
0.686567	0.622754
0.686813	0.623318
0.686957	0.623711
0.688259	0.623853
0.688596	0.625
0.689655	0.625
0.689956	0.625532
0.690821	0.627986
0.692164	0.628141
0.692308	0.628415
0.692308	0.628788
0.692308	0.629156
0.693069	0.629213
0.693333	0.630137
0.694581	0.630952
0.695385	0.631148
0.696667	0.631902
0.69697	0.632432
0.697095	0.632653
0.699029	0.633911
0.699115	0.634409
0.7	0.635246
0.700599	0.637232
0.701195	0.638158
0.701357	0.639405
0.701463	0.64
0.701613	0.64
0.704545	0.640212
0.705202	0.640411
0.705224	0.640625
0.705882	0.641975
0.70614	0.642276
0.706667	0.642473
0.706731	0.643357
0.706856	0.644578
0.707317	0.645
0.708333	0.645161
0.709016	0.645349
0.71	0.647799
0.714286	0.647975
0.714286	0.648148
0.715116	0.648208
0.715302	0.649718
0.719178	0.649819
0.720497	0.65
0.720588	0.650628
0.721212	0.652174
0.721311	0.652291
0.722628	0.653226
0.72314	0.653226
0.723684	0.653374
0.723881	0.653631
0.724138	0.654088
0.725	0.654135
0.725	0.654206
0.725664	0.655172
0.725926	0.655319
0.725926	0.656051
0.727848	0.65625
0.728435	0.656522
0.728682	0.657143
0.728814	0.657407
0.73	0.657754
0.730994	0.657754
0.731707	0.657895
0.732026	0.65812
0.733696	0.65814
0.733967	0.659176
0.734875	0.659218
0.735135	0.659864
0.735931	0.66
0.736111	0.660377
0.736842	0.660969
0.737089	0.661017
0.737113	0.661417
0.737557	0.661538
0.738739	0.661765
0.74026	0.662207
0.740458	0.663768
0.741379	0.664671
0.741935	0.665138
0.742063	0.665339
0.743119	0.666667
0.74359	0.666667
0.744186	0.666667
0.744186	0.666667
0.744395	0.666667
0.745098	0.666667
0.746032	0.668246
0.746479	0.669173
0.74734	0.669456
0.747525	0.67037
0.747851	0.67037
0.75	0.673077
0.75	0.673333
0.75	0.673529
0.750557	0.673684
0.751111	0.673759
0.751196	0.674286
0.751553	0.674603
0.752066	0.675
0.753304	0.675676
0.753968	0.676724
0.754335	0.677273
0.754545	0.678474
0.755102	0.68
0.755396	0.680597
0.755556	0.680628
0.755682	0.68169
0.757895	0.681818
0.758065	0.681818
0.758523	0.68232
0.758621	0.682353
0.759615	0.682657
0.760274	0.682657
0.760331	0.683333
0.761062	0.683511
0.761538	0.684685
0.762097	0.684825
0.763441	0.68593
0.763889	0.6875
0.764463	0.688196
0.764977	0.689516
0.765432	0.691429
0.765625	0.691983
0.766082	0.692308
0.766129	0.693593
0.766234	0.693976
0.767442	0.694184
0.768421	0.694915
0.768421	0.695157
0.769231	0.695502
0.769663	0.695652
0.770492	0.696429
0.771331	0.69708
0.771429	0.697548
0.771574	0.697674
0.772093	0.698246
0.772388	0.698656
0.773481	0.698795
0.77551	0.7
0.776224	0.7
0.776471	0.7
0.776978	0.7
0.778229	0.701149
0.778689	0.701172
0.780822	0.701389
0.782051	0.701613
0.782051	0.701681
0.78392	0.701754
0.784173	0.701863
0.785978	0.701961
0.788732	0.70276
0.789855	0.702765
0.79021	0.703971
0.790368	0.704082
0.791469	0.704918
0.792593	0.705394
0.792793	0.705405
0.793413	0.705882
0.793651	0.706349
0.794118	0.708197
0.795322	0.708266
0.795699	0.708333
0.796296	0.70852
0.796296	0.708738
0.797619	0.709434
0.8	0.710526
0.8	0.710526
0.801626	0.711443
0.802083	0.713287
0.803468	0.713333
0.803922	0.714286
0.80402	0.714286
0.804348	0.714844
0.80543	0.715385
0.805687	0.71564
0.80597	0.715847
0.806122	0.715935
0.806212	0.716456
0.80625	0.716724
0.807547	0.716763
0.810198	0.717172
0.810277	0.717647
0.810277	0.717877
0.810427	0.717949
0.811398	0.717949
0.8125	0.717949
0.813253	0.71831
0.814103	0.718816
0.81441	0.719072
0.814433	0.719457
0.81448	0.719697
0.815348	0.720339
0.816	0.72093
0.817204	0.721393
0.817814	0.721491
0.818331	0.721578
0.818505	0.722222
0.819149	0.722222
0.819444	0.722353
0.81982	0.722807
0.820513	0.72293
0.820513	0.723333
0.820809	0.72335
0.821212	0.723404
0.821429	0.723577
0.821429	0.724299
0.822222	0.724719
0.823529	0.725564
0.823529	0.726115
0.823864	0.726457
0.825871	0.726852
0.827778	0.72695
0.827839	0.727273
0.829412	0.727273
0.82967	0.727749
0.83	0.727876
0.830065	0.728414
0.830508	0.729032
0.830882	0.729358
0.830986	0.729773
0.833333	0.729927
0.834101	0.729958
0.834171	0.730159
0.834646	0.730275
0.835249	0.730392
0.835616	0.730469
0.835616	0.73125
0.836013	0.731405
0.836066	0.731788
0.836257	0.732704
0.836364	0.732777
0.836634	0.734824
0.836996	0.735075
0.837209	0.736
0.837662	0.736089
0.838235	0.736292
0.838235	0.736842
0.838926	0.737037
0.83908	0.737179
0.83908	0.73741
0.839888	0.737533
0.840547	0.737589
0.84058	0.737589
0.841121	0.738019
0.841463	0.738462
0.842105	0.739377
0.843575	0.739645
0.84456	0.740602
0.84466	0.740625
0.845161	0.740845
0.845238	0.740876
0.846154	0.741135
0.846535	0.741351
0.846561	0.74186
0.847262	0.742958
0.847262	0.744526
0.847291	0.744681
0.847352	0.745174
0.848837	0.745247
0.849123	0.745665
0.849398	0.74569
0.85	0.745763
0.850575	0.745819
0.851852	0.746753
0.851852	0.74677
0.853372	0.747664
0.853659	0.747875
0.853659	0.748344
0.855422	0.748555
0.855556	0.749091
0.855615	0.75
0.85567	0.75
0.855932	0.75
0.857143	0.75
0.857955	0.75
0.858268	0.75
0.858824	0.750883
0.859756	0.750916
0.86014	0.751445
0.860697	0.751979
0.86087	0.752328
0.862069	0.752475
0.862637	0.752852
0.863014	0.752988
0.863095	0.753219
0.863158	0.753731
0.863309	0.753883
0.863813	0.754386
0.864706	0.754864
0.864865	0.755187
0.864865	0.755556
0.864919	0.755968
0.865132	0.756098
0.865854	0.756098
0.866197	0.756098
0.866667	0.756458
0.867052	0.756757
0.86747	0.756944
0.868613	0.75731
0.868778	0.757353
0.868794	0.757576
0.869048	0.757778
0.869281	0.757862
0.869281	0.758025
0.869697	0.759136
0.870229	0.759184
0.870968	0.759259
0.871795	0.759312
0.871795	0.759434
0.871951	0.759494
0.872671	0.759582
0.872679	0.760218
0.874459	0.760479
0.875	0.760684
0.875	0.761062
0.875691	0.76161
0.87594	0.761905
0.876126	0.761905
0.876866	0.762264
0.876923	0.762376
0.876984	0.762411
0.877384	0.7625
0.877778	0.762557
0.877778	0.762611
0.878049	0.762712
0.878505	0.762774
0.879433	0.763158
0.879859	0.763539
0.880282	0.763547
0.880829	0.763636
0.881041	0.763689
0.881295	0.763889
0.88172	0.763889
0.881944	0.764706
0.882353	0.764815
0.882883	0.764957
0.883212	0.765306
0.883333	0.765432
0.883562	0.765432
0.883721	0.765458
0.883871	0.765714
0.883914	0.765743
0.884298	0.765789
0.884298	0.765854
0.884615	0.765903
0.886905	0.766129
0.888	0.76652
0.888889	0.767025
0.890625	0.767258
0.890909	0.767263
0.892157	0.767442
0.892308	0.767857
0.892655	0.768349
0.892857	0.769231
0.892857	0.769231
0.894737	0.769231
0.895652	0.769504
0.896067	0.769802
0.896104	0.770202
0.89644	0.770213
0.896552	0.770213
0.896739	0.77037
0.897887	0.770833
0.897959	0.77095
0.898551	0.77102
0.898551	0.77116
0.898936	0.771331
0.899471	0.771812
0.899563	0.772189
0.901235	0.772201
0.901554	0.772251
0.901695	0.772727
0.902439	0.772846
0.902655	0.772881
0.903226	0.772947
0.903382	0.773333
0.903553	0.773352
0.904	0.773663
0.90411	0.773836
0.90411	0.773869
0.904762	0.774254
0.90566	0.774908
0.905724	0.774929
0.905797	0.775
0.906122	0.775
0.90625	0.775623
0.906383	0.775665
0.906977	0.77592
0.908046	0.776504
0.908257	0.77665
0.908257	0.776667
0.908309	0.776786
0.908333	0.776824
0.908425	0.777126
0.908571	0.777251
0.908805	0.7775
0.908805	0.7775
0.909091	0.777778
0.909884	0.778032
0.910072	0.778598
0.91018	0.778689
0.91018	0.778723
0.910256	0.779167
0.910526	0.779279
0.911475	0.77957
0.911565	0.78043
0.911894	0.780591
0.912134	0.781095
0.912281	0.781155
0.912371	0.781553
0.912844	0.781955
0.913043	0.782051
0.914063	0.782456
0.914397	0.782511
0.914634	0.782609
0.914894	0.782979
0.915254	0.783133
0.915254	0.783172
0.915441	0.783439
0.915663	0.783626
0.915663	0.784047
0.916667	0.784512
0.917127	0.785714
0.917293	0.785714
0.918495	0.786096
0.91875	0.786585
0.919192	0.786611
0.919355	0.786624
0.91958	0.786842
0.920354	0.786957
0.92126	0.787554
0.921348	0.787659
0.921647	0.787671
0.921875	0.787709
0.922078	0.78777
0.922156	0.787879
0.922581	0.788301
0.923404	0.788462
0.923529	0.789474
0.923588	0.789474
0.923767	0.789474
0.925267	0.789668
0.925926	0.789683
0.926316	0.790588
0.926829	0.79062
0.926829	0.790909
0.927419	0.791045
0.927835	0.791111
0.928571	0.791411
0.928747	0.791411
0.929577	0.791411
0.929825	0.791519
0.929825	0.791597
0.930131	0.791667
0.930233	0.791667
0.930233	0.791768
0.930502	0.792079
0.930921	0.792308
0.931507	0.792332
0.932203	0.79235
0.932584	0.792507
0.932615	0.792642
0.932907	0.792771
0.93299	0.792793
0.933333	0.792952
0.933333	0.793103
0.933934	0.793103
0.934066	0.793233
0.934426	0.793313
0.934783	0.793361
0.935065	0.794118
0.935065	0.794118
0.935943	0.794239
0.93617	0.794466
0.936364	0.794931
0.936585	0.79538
0.936842	0.795455
0.937984	0.795455
0.939024	0.796053
0.93932	0.796178
0.93949	0.796491
0.940426	0.796537
0.940741	0.796703
0.942105	0.796748
0.942308	0.796875
0.942584	0.797619
0.943089	0.797727
0.943396	0.797872
0.94382	0.7981
0.94382	0.798122
0.944444	0.798561
0.945455	0.798715
0.945946	0.798742
0.946237	0.798799
0.946667	0.799479
0.947761	0.8
0.948276	0.800363
0.949239	0.800562
0.949309	0.800926
0.949324	0.801325
0.949458	0.801453
0.949495	0.801619
0.949791	0.801724
0.95	0.801802
0.950192	0.801887
0.951515	0.802676
0.951579	0.802676
0.951807	0.802691
0.952381	0.803181
0.953177	0.803313
0.953642	0.80339
0.953642	0.803448
0.953704	0.803456
0.953846	0.803509
0.953846	0.803571
0.953846	0.803653
0.954412	0.803828
0.954545	0.803828
0.955128	0.803922
0.955556	0.803922
0.955752	0.803922
0.956731	0.804124
0.957031	0.804533
0.957082	0.804734
0.957143	0.804772
0.957198	0.804878
0.957547	0.806147
0.957746	0.806283
0.957895	0.806306
0.957895	0.806916
0.958084	0.807163
0.958333	0.807273
0.958869	0.807292
0.959184	0.807377
0.959459	0.807692
0.96	0.807692
0.96	0.808511
0.960352	0.808594
0.960526	0.808943
0.960976	0.80916
0.961207	0.809211
0.961631	0.809278
0.962121	0.809353
0.962264	0.809816
0.9625	0.809886
0.962791	0.809917
0.96281	0.810109
0.962963	0.810345
0.963303	0.810496
0.963303	0.810667
0.963636	0.810959
0.963731	0.811538
0.964286	0.811688
0.964286	0.811881
0.964758	0.812357
0.964778	0.812636
0.964824	0.812933
0.96519	0.81295
0.965517	0.813253
0.965686	0.813299
0.967213	0.813397
0.967611	0.813411
0.967626	0.813725
0.967742	0.813953
0.967949	0.814103
0.967972	0.814159
0.96875	0.814286
0.969072	0.814286
0.969325	0.814516
0.969388	0.81457
0.97006	0.814607
0.9701	0.814696
0.970464	0.814961
0.97048	0.815476
0.971014	0.815556
0.971014	0.815642
0.971053	0.815789
0.972028	0.816667
0.972727	0.816667
0.972973	0.816733
0.972973	0.81677
0.973171	0.816867
0.973214	0.817048
0.973214	0.817518
0.974093	0.817536
0.974227	0.817658
0.97479	0.817757
0.974874	0.817881
0.975	0.818182
0.975369	0.818653
0.97561	0.819549
0.975862	0.819853
0.97619	0.820276
0.97619	0.820433
0.976744	0.820513
0.976923	0.820755
0.977778	0.820862
0.977974	0.820946
0.978947	0.820988
0.980556	0.821012
0.981132	0.821078
0.98209	0.821149
0.982456	0.821192
0.982578	0.821256
0.982759	0.821561
0.983146	0.82197
0.98374	0.822102
0.983784	0.82235
0.984925	0.822464
0.984962	0.822642
0.985185	0.822823
0.98524	0.822951
0.985366	0.823529
0.985663	0.823529
0.985743	0.823529
0.985915	0.82364
0.986111	0.82392
0.986111	0.82439
0.987342	0.824713
0.987437	0.824859
0.9875	0.824885
0.987805	0.824903
0.987952	0.825137
0.988636	0.825328
0.988806	0.825581
0.989011	0.825623
0.989796	0.825758
0.98995	0.825832
0.990415	0.826271
0.990521	0.827044
0.99061	0.827044
0.990654	0.827083
0.991071	0.827214
0.991304	0.827251
0.992126	0.827586
0.992424	0.827586
0.992424	0.827763
0.992701	0.827869
0.993548	0.827957
0.99359	0.828418
0.99373	0.828829
0.993827	0.828947
0.993827	0.829016
0.994269	0.829099
0.994792	0.829268
0.995122	0.829268
0.996158	0.829384
0.996212	0.82973
0.996241	0.829787
0.996764	0.83
1	0.830028
1	0.830508
1	0.830585
1	0.830986
1	0.831034
1	0.831897
1	0.832
1	0.832487
1	0.832962
1	0.833333
1	0.833333
1	0.833922
1	0.834025
1	0.834158
1	0.834158
1	0.834197
1	0.83432
1	0.83432
1	0.834483
1	0.834646
1	0.834746
1	0.834862
1	0.835165
1.00296	0.835962
1.0044	0.836522
1.00479	0.836653
1.00565	0.836735
1.0058	0.837209
1.00581	0.837563
1.00599	0.837772
1.00606	0.83815
1.00669	0.838202
1.00719	0.838415
1.00744	0.838843
1.00758	0.83905
1.00797	0.83913
1.00877	0.839142
1.0088	0.839357
1.00926	0.839378
1.00952	0.839416
1.0098	0.83945
1.01015	0.83965
1.01042	0.840125
1.01182	0.840173
1.01208	0.84022
1.0121	0.840517
1.01235	0.840517
1.01235	0.840602
1.01242	0.840686
1.01316	0.840753
1.01333	0.840979
1.01333	0.84127
1.01357	0.841549
1.01402	0.841549
1.01408	0.841751
1.01418	0.841991
1.01471	0.842105
1.01613	0.842282
1.01613	0.842365
1.01639	0.842424
1.01648	0.842505
1.01709	0.842697
1.01724	0.842857
1.01732	0.842975
1.01744	0.843003
1.01796	0.843023
1.0186	0.843066
1.01887	0.843096
1.01914	0.843137
1.01923	0.843352
1.01942	0.84375
1.01942	0.8438
1.01961	0.843823
1.0198	0.843891
1.02062	0.844237
1.02143	0.844311
1.02143	0.84435
1.02198	0.844444
1.02222	0.844485
1.02227	0.84472
1.02273	0.844749
1.0232	0.844749
1.02326	0.844789
1.02344	0.845133
1.02344	0.845304
1.02347	0.845395
1.02353	0.845606
1.02414	0.84573
1.02432	0.845771
1.02459	0.845878
1.02469	0.846316
1.02492	0.84633
1.0251	0.846626
1.02521	0.846667
1.02564	0.846774
1.02564	0.847095
1.02642	0.847176
1.02649	0.847305
1.02721	0.847534
1.02793	0.847561
1.02797	0.848214
1.02804	0.848382
1.02823	0.848485
1.02865	0.84858
1.02865	0.848806
1.02871	0.848837
1.02872	0.848837
1.02878	0.848936
1.02906	0.849138
1.02924	0.849282
1.02933	0.849315
1.02954	0.849315
1.02959	0.849398
1.02987	0.849765
1.03	0.85
1.03012	0.850163
1.03012	0.85034
1.0309	0.850526
1.03111	0.850679
1.03125	0.850794
1.03139	0.850877
1.03147	0.850932
1.03188	0.850962
1.03205	0.851163
1.03211	0.85124
1.03218	0.851441
1.03279	0.851485
1.03333	0.851735
1.03371	0.852071
1.03448	0.852156
1.03556	0.852381
1.03583	0.852459
1.03604	0.852487
1.03812	0.8525
1.03846	0.85289
1.03846	0.853147
1.03865	0.853333
1.03876	0.853448
1.03896	0.853828
1.03896	0.853868
1.03933	0.853974
1.0402	0.853982
1.04059	0.854305
1.04082	0.854795
1.0411	0.854801
1.04149	0.854839
1.04206	0.854922
1.04396	0.854978
1.04396	0.854985
1.04405	0.855346
1.04464	0.855422
1.04515	0.855513
1.04516	0.855524
1.04568	0.855643
1.04573	0.85567
1.04583	0.8557
1.04598	0.855814
1.04615	0.855932
1.04651	0.856209
1.04651	0.857143
1.04651	0.857143
1.04665	0.857664
1.04673	0.857778
1.04717	0.858079
1.04724	0.858311
1.04724	0.858537
1.04822	0.858537
1.04839	0.858672
1.04846	0.858696
1.04851	0.859155
1.04861	0.859524
1.04878	0.859539
1.04895	0.859649
1.04918	0.859688
1.04918	0.859779
1.04926	0.859922
1.04933	0.86
1.04979	0.86
1.0503	0.860092
1.05063	0.860119
1.0507	0.860399
1.05099	0.860412
1.05109	0.860465
1.05161	0.860789
1.05263	0.861386
1.05263	0.861446
1.05392	0.862069
1.05419	0.862338
1.05426	0.862408
1.0549	0.862884
1.05495	0.862974
1.05528	0.863014
1.05536	0.863039
1.05625	0.863158
1.0566	0.863248
1.05678	0.863281
1.057	0.863333
1.05729	0.863415
1.05742	0.863517
1.05785	0.863636
1.05839	0.86383
1.05841	0.863874
1.05932	0.863985
1.05952	0.864023
1.05983	0.864078
1.06117	0.864253
1.06147	0.86445
1.06224	0.864935
1.0624	0.865385
1.0625	0.865613
1.06283	0.865672
1.06306	0.8659
1.06322	0.866097
1.06333	0.866109
1.06333	0.866261
1.06354	0.866426
1.06356	0.866438
1.06373	0.866667
1.06391	0.866983
1.06393	0.86711
1.06458	0.867257
1.06472	0.867424
1.06479	0.867596
1.06482	0.867647
1.06493	0.867769
1.06504	0.867784
1.06531	0.867925
1.06534	0.868132
1.06573	0.868217
1.06579	0.86828
1.06584	0.868347
1.06593	0.868354
1.06608	0.868526
1.06625	0.868557
1.06633	0.868644
1.06738	0.868735
1.0681	0.868766
1.06818	0.868914
1.06829	0.868922
1.06849	0.868966
1.06849	0.869136
1.06866	0.869281
1.06897	0.869565
1.06909	0.869565
1.06912	0.869976
1.06923	0.87
1.06931	0.87013
1.06931	0.87013
1.06941	0.870229
1.06962	0.87037
1.06969	0.87037
1.06977	0.870775
1.07006	0.870813
1.07065	0.870841
1.07095	0.871166
1.07117	0.871264
1.07122	0.871269
1.07143	0.871875
1.07143	0.871901
1.0717	0.87218
1.07203	0.872483
1.07207	0.872576
1.07237	0.872642
1.07252	0.872642
1.07285	0.872679
1.07317	0.872727
1.07325	0.872881
1.07388	0.872951
1.07407	0.873016
1.07419	0.873016
1.07451	0.873418
1.07483	0.873444
1.07527	0.873563
1.07541	0.873596
1.07547	0.873606
1.07619	0.873702
1.07647	0.873817
1.07692	0.873913
1.07692	0.874036
1.07692	0.874157
1.07692	0.874552
1.07714	0.874704
1.07724	0.875
1.07732	0.875
1.07742	0.875
1.07792	0.87526
1.07805	0.875385
1.07853	0.875661
1.07887	0.875706
1.07965	0.876404
1.07981	0.876404
1.08	0.876494
1.0801	0.876582
1.08051	0.876812
1.08097	0.876858
1.08148	0.876972
1.08152	0.877049
1.08192	0.877395
1.08228	0.877729
1.08234	0.877805
1.08244	0.877907
1.08247	0.878151
1.08252	0.878571
1.08271	0.878723
1.08318	0.878873
1.08333	0.879032
1.0837	0.879142
1.08377	0.87931
1.08421	0.87931
1.08451	0.879397
1.08511	0.879518
1.08547	0.879699
1.08553	0.879819
1.08571	0.88
1.08571	0.88
1.08612	0.88
1.08633	0.880081
1.08633	0.880157
1.08638	0.880282
1.08657	0.88046
1.08661	0.880478
1.0873	0.881081
1.08735	0.881279
1.08788	0.881453
1.08791	0.881579
1.08805	0.881919
1.08833	0.882291
1.08904	0.882353
1.08929	0.882353
1.0894	0.882353
1.08943	0.882353
1.08951	0.88255
1.08974	0.882784
1.09005	0.882979
1.09023	0.882979
1.09028	0.883077
1.09091	0.88309
1.09091	0.883562
1.0917	0.883598
1.09174	0.883621
1.09231	0.883621
1.09253	0.883721
1.09259	0.883853
1.09264	0.883929
1.09278	0.883978
1.09302	0.884
1.09317	0.884058
1.09363	0.884191
1.09375	0.884211
1.0939	0.884615
1.09428	0.884615
1.09434	0.884774
1.09442	0.884868
1.09449	0.885
1.09474	0.885135
1.09524	0.885135
1.09524	0.885294
1.09552	0.885382
1.09568	0.885932
1.09604	0.885965
1.09622	0.886029
1.09622	0.886207
1.09639	0.886364
1.09654	0.886598
1.09689	0.886686
1.09702	0.886719
1.09703	0.88674
1.09714	0.887097
1.0974	0.887097
1.0977	0.887255
1.09774	0.887283
1.09774	0.887324
1.0979	0.887352
1.09794	0.887435
1.09868	0.887608
1.09884	0.887892
1.0989	0.888
1.09901	0.88806
1.09917	0.888283
1.09929	0.888608
1.0995	0.888631
1.09973	0.888889
1.1	0.889091
1.1	0.889299
1.1	0.889706
1.10112	0.89016
1.10145	0.890244
1.10185	0.890295
1.10191	0.890374
1.10197	0.890547
1.10256	0.891051
1.10314	0.891228
1.10331	0.891304
1.10345	0.891509
1.10345	0.89172
1.104	0.891813
1.10405	0.891975
1.10405	0.892142
1.10429	0.892308
1.10435	0.892473
1.10474	0.892473
1.10476	0.89272
1.10526	0.892734
1.10549	0.893112
1.10562	0.89336
1.10563	0.893372
1.10606	0.893434
1.10612	0.893617
1.1062	0.893773
1.10638	0.893855
1.10653	0.893891
1.10656	0.89418
1.10667	0.894309
1.10714	0.894309
1.1073	0.894481
1.1073	0.894587
1.10732	0.894737
1.10735	0.894737
1.10738	0.894737
1.10769	0.894904
1.10778	0.895082
1.10823	0.895307
1.10828	0.895327
1.10848	0.895522
1.10857	0.895652
1.10864	0.895726
1.10884	0.895735
1.10904	0.895745
1.10945	0.895753
1.10959	0.895911
1.10986	0.896254
1.11017	0.896341
1.11047	0.896552
1.11075	0.896552
1.11111	0.896648
1.11111	0.89697
1.11111	0.897143
1.11111	0.897196
1.11173	0.89726
1.11211	0.89726
1.11268	0.89726
1.11275	0.897516
1.11282	0.89777
1.11321	0.897881
1.11321	0.897959
1.1133	0.898072
1.11429	0.898219
1.11429	0.898256
1.11437	0.898361
1.11439	0.898551
1.11471	0.898592
1.11475	0.898601
1.11479	0.898785
1.11489	0.89899
1.11498	0.89899
1.11513	0.89916
1.11515	0.899204
1.11539	0.899614
1.11539	0.899628
1.11556	0.899729
1.11565	0.899873
1.11583	0.9
1.11594	0.9
1.116	0.900262
1.11688	0.900538
1.11688	0.900662
1.11696	0.900794
1.11732	0.900901
1.11828	0.900901
1.11875	0.900958
1.11892	0.901099
1.11979	0.901163
1.12	0.901288
1.12	0.901566
1.12	0.90224
1.12057	0.902256
1.12062	0.90228
1.12077	0.902527
1.12088	0.902579
1.12093	0.902622
1.12121	0.902655
1.12162	0.903509
1.12162	0.903564
1.12162	0.903614
1.12174	0.903646
1.12183	0.903704
1.12195	0.903803
1.12222	0.903811
1.12281	0.903915
1.12281	0.904382
1.12291	0.904437
1.12422	0.904762
1.12448	0.904762
1.125	0.905077
1.125	0.905371
1.125	0.905444
1.1256	0.905473
1.12587	0.905817
1.12593	0.905956
1.12626	0.906067
1.12644	0.90625
1.12648	0.90625
1.12651	0.906433
1.12671	0.906874
1.12709	0.906977
1.12719	0.906977
1.12727	0.906977
1.12776	0.907193
1.12778	0.907348
1.12782	0.907368
1.12791	0.907609
1.12808	0.907692
1.12841	0.90785
1.12845	0.907895
1.12849	0.908163
1.12883	0.908309
1.12893	0.908333
1.12941	0.908382
1.12946	0.908397
1.12981	0.908571
1.13008	0.908587
1.13044	0.908714
1.13044	0.90873
1.13044	0.90884
1.13095	0.908922
1.131	0.909091
1.13115	0.909091
1.13122	0.909091
1.13125	0.909091
1.13127	0.909091
1.13136	0.909615
1.13147	0.909836
1.13158	0.909836
1.13158	0.909836
1.13169	0.909953
1.13183	0.910112
1.13207	0.910112
1.13218	0.910112
1.13248	0.910476
1.13291	0.91048
1.13333	0.910569
1.13352	0.910646
1.13402	0.910714
1.13433	0.911111
1.13433	0.911184
1.13495	0.911417
1.13527	0.911439
1.13559	0.911681
1.13559	0.912134
1.13559	0.91224
1.13619	0.912281
1.13636	0.912281
1.13636	0.912409
1.13636	0.912664
1.13636	0.912713
1.13734	0.912791
1.1374	0.912821
1.13793	0.912892
1.13793	0.913043
1.13805	0.913043
1.13816	0.913043
1.1383	0.913183
1.13846	0.913366
1.13853	0.913621
1.13865	0.913628
1.13869	0.913669
1.13889	0.913793
1.13907	0.913793
1.1393	0.913876
1.13939	0.913889
1.13946	0.91404
1.13946	0.914089
1.13953	0.914286
1.13962	0.914365
1.13964	0.914591
1.14008	0.914591
1.14019	0.914634
1.14062	0.914634
1.14074	0.914754
1.14094	0.914894
1.14094	0.915217
1.14121	0.915272
1.14173	0.915315
1.14193	0.915335
1.14204	0.915663
1.1421	0.915888
1.14232	0.915888
1.14236	0.915966
1.14286	0.91623
1.14286	0.916256
1.14286	0.916335
1.14286	0.916388
1.14286	0.916388
1.14286	0.916418
1.14344	0.916667
1.14346	0.916667
1.14355	0.916667
1.14452	0.916905
1.14483	0.916944
1.1453	0.91716
1.14537	0.917197
1.14557	0.917275
1.14557	0.917313
1.14563	0.917695
1.14575	0.917763
1.14586	0.91791
1.1459	0.918114
1.1461	0.918182
1.1462	0.918317
1.14634	0.918367
1.14652	0.918465
1.14655	0.918495
1.14667	0.918782
1.14689	0.918919
1.14692	0.918919
1.14762	0.919105
1.14763	0.919298
1.14768	0.919512
1.14783	0.919708
1.14783	0.919708
1.14783	0.919811
1.14793	0.91989
1.14815	0.92
1.14884	0.920091
1.14894	0.92011
1.14904	0.920415
1.15068	0.920455
1.15079	0.920826
1.15108	0.920844
1.15111	0.920949
1.15116	0.920988
1.15122	0.921053
1.15152	0.921053
1.15169	0.921325
1.15194	0.921348
1.15217	0.921365
1.15238	0.921569
1.15254	0.921569
1.15254	0.921622
1.15294	0.921811
1.15306	0.922078
1.15315	0.922222
1.15319	0.922261
1.15341	0.92233
1.15385	0.92233
1.15385	0.922414
1.15385	0.922481
1.15385	0.922504
1.15409	0.922652
1.15417	0.922652
1.15419	0.923077
1.15427	0.923077
1.15459	0.923205
1.15493	0.923304
1.15534	0.923423
1.15538	0.923445
1.15541	0.923497
1.15607	0.923841
1.15686	0.923944
1.15695	0.924198
1.15741	0.924276
1.15741	0.924638
1.15748	0.925
1.15761	0.925
1.15763	0.925197
1.15814	0.925234
1.15835	0.925287
1.15854	0.925414
1.15862	0.925553
1.15873	0.925641
1.15888	0.925651
1.15894	0.925764
1.15909	0.92623
1.15934	0.926298
1.15976	0.926357
1.16026	0.92638
1.16033	0.926471
1.16038	0.926554
1.16062	0.926702
1.16077	0.92674
1.16107	0.926752
1.16117	0.926893
1.16129	0.927107
1.16154	0.927184
1.16157	0.927184
1.16162	0.927393
1.16168	0.927419
1.16197	0.927481
1.16201	0.927492
1.16207	0.927536
1.1621	0.927536
1.16256	0.927778
1.1626	0.927966
1.16304	0.928
1.16304	0.928416
1.16318	0.928571
1.16393	0.92876
1.16489	0.929319
1.16509	0.929515
1.16541	0.929577
1.16592	0.929577
1.16596	0.929782
1.16616	0.929864
1.16667	0.929961
1.16667	0.930288
1.16667	0.930303
1.16667	0.930303
1.16667	0.930435
1.16667	0.930464
1.16726	0.930481
1.16732	0.930481
1.16732	0.930556
1.16735	0.930556
1.16751	0.930769
1.16751	0.930876
1.1677	0.930931
1.16783	0.930979
1.16814	0.931034
1.16818	0.931116
1.16848	0.931122
1.16875	0.931204
1.1688	0.931232
1.16883	0.93125
1.16892	0.931442
1.16895	0.931596
1.16907	0.931646
1.16923	0.931868
1.1694	0.932
1.16954	0.932018
1.1697	0.932127
1.16981	0.932127
1.17007	0.932203
1.17021	0.93228
1.17021	0.932394
1.17073	0.932406
1.17098	0.932432
1.17117	0.932727
1.17169	0.932945
1.17241	0.933086
1.17241	0.933333
1.17264	0.933333
1.17266	0.933333
1.1727	0.933333
1.17276	0.93361
1.17284	0.933673
1.17308	0.933718
1.17352	0.933754
1.17352	0.933798
1.17355	0.933934
1.17368	0.933934
1.17371	0.933962
1.17391	0.933985
1.17427	0.934109
1.17427	0.934164
1.17436	0.934177
1.1746	0.934183
1.17466	0.934426
1.17476	0.934509
1.175	0.934726
1.17507	0.934884
1.17526	0.935
1.17538	0.935211
1.17544	0.935345
1.17544	0.935574
1.17562	0.935632
1.17568	0.935714
1.17578	0.935917
1.17593	0.936073
1.17608	0.936293
1.17623	0.936396
1.17647	0.936416
1.17668	0.936416
1.1768	0.936508
1.1769	0.936585
1.17705	0.936709
1.17721	0.936813
1.17752	0.936842
1.17778	0.937008
1.17778	0.937031
1.17778	0.937247
1.17834	0.937269
1.17834	0.937282
1.17857	0.93736
1.17905	0.937394
1.17958	0.937705
1.17992	0.937716
1.18027	0.937853
1.18053	0.938182
1.1806	0.938235
1.18067	0.938272
1.18182	0.938679
1.18182	0.938739
1.1822	0.939024
1.18243	0.939024
1.18246	0.939103
1.18248	0.939394
1.18323	0.939394
1.18333	0.939394
1.18333	0.93956
1.18333	0.939614
1.18358	0.939655
1.18367	0.939655
1.18375	0.939929
1.18394	0.94
1.18407	0.94
1.18408	0.9401
1.18444	0.94012
1.18487	0.94012
1.18504	0.940141
1.18533	0.940252
1.18543	0.940299
1.18552	0.940447
1.18579	0.94052
1.1859	0.940541
1.18625	0.940741
1.18631	0.94081
1.18663	0.940909
1.18667	0.941406
1.18681	0.941423
1.18681	0.941452
1.18699	0.941691
1.18721	0.941748
1.1875	0.94198
1.1875	0.942029
1.18797	0.942065
1.18797	0.942308
1.18803	0.942363
1.18809	0.942387
1.18826	0.942652
1.18848	0.942688
1.18853	0.942693
1.18884	0.942771
1.18898	0.943089
1.19033	0.943107
1.19034	0.943182
1.19048	0.943231
1.1906	0.943262
1.1907	0.943333
1.19149	0.943343
1.19173	0.943662
1.19178	0.943956
1.19205	0.944099
1.19214	0.944251
1.19214	0.944444
1.1924	0.944606
1.19259	0.944954
1.19259	0.945338
1.19369	0.945455
1.19372	0.945882
1.1938	0.946015
1.19397	0.946023
1.19403	0.946043
1.19422	0.946108
1.19436	0.946296
1.19444	0.946372
1.19461	0.946429
1.19463	0.946472
1.19467	0.946746
1.195	0.946809
1.19512	0.946903
1.19521	0.947115
1.19522	0.947154
1.19531	0.947248
1.19571	0.947368
1.19632	0.947531
1.19643	0.947573
1.19653	0.947644
1.19672	0.947674
1.19718	0.947712
1.19728	0.947791
1.1974	0.947826
1.19758	0.948161
1.19767	0.948187
1.19841	0.948478
1.19867	0.948553
1.19872	0.948598
1.19902	0.948617
1.19911	0.948617
1.19926	0.948718
1.2	0.948805
1.2	0.948837
1.2	0.948849
1.2	0.948998
1.20061	0.949109
1.20063	0.949153
1.2007	0.949555
1.20126	0.94964
1.20144	0.949807
1.20147	0.95
1.20168	0.95
1.20188	0.950131
1.20217	0.950166
1.20248	0.950172
1.20253	0.950192
1.20263	0.950257
1.2027	0.950355
1.2028	0.950413
1.20297	0.950464
1.20301	0.950495
1.20325	0.950495
1.20349	0.950617
1.20365	0.950704
1.2037	0.950704
1.20391	0.950758
1.2043	0.95082
1.20438	0.950893
1.20442	0.951087
1.20448	0.951157
1.20454	0.95122
1.20465	0.951267
1.20478	0.951276
1.20482	0.951407
1.205	0.951456
1.20528	0.951515
1.20561	0.951515
1.20561	0.951872
1.20561	0.951883
1.20578	0.951904
1.20588	0.951952
1.20588	0.952632
1.20588	0.952688
1.20588	0.952756
1.20588	0.95302
1.20599	0.953052
1.20625	0.953069
1.20635	0.953125
1.20657	0.953247
1.20661	0.95339
1.20667	0.953425
1.2069	0.953795
1.20701	0.954023
1.20714	0.954092
1.20714	0.954286
1.20737	0.954301
1.20755	0.954338
1.20765	0.954545
1.208	0.95466
1.20833	0.95466
1.20848	0.954774
1.20853	0.954955
1.20898	0.954984
1.20904	0.95501
1.2093	0.955056
1.20946	0.955056
1.20962	0.955078
1.20974	0.955102
1.20988	0.955224
1.21019	0.955357
1.21084	0.955614
1.21111	0.955707
1.21141	0.955734
1.21143	0.955882
1.21154	0.955923
1.21173	0.955947
1.21197	0.956081
1.21201	0.95612
1.2125	0.95614
1.2125	0.95625
1.21263	0.956311
1.21299	0.956341
1.21311	0.956446
1.21324	0.956522
1.21327	0.956522
1.21371	0.956667
1.21374	0.956757
1.21379	0.956757
1.21384	0.956835
1.21405	0.956897
1.21429	0.956897
1.21459	0.956989
1.21469	0.95709
1.21472	0.957143
1.21477	0.957143
1.21481	0.957265
1.21488	0.957317
1.21519	0.957404
1.21528	0.957529
1.21538	0.957547
1.21538	0.957643
1.21538	0.957647
1.21552	0.958071
1.21583	0.958115
1.21583	0.958457
1.21586	0.958466
1.21622	0.958525
1.21626	0.958537
1.21645	0.958678
1.2165	0.958702
1.21673	0.95873
1.21675	0.95873
1.21705	0.958848
1.21739	0.958904
1.21757	0.958937
1.21759	0.959016
1.21765	0.959032
1.21788	0.959064
1.21792	0.959091
1.21854	0.9591
1.21858	0.959135
1.21858	0.959184
1.21875	0.959184
1.21898	0.959259
1.21905	0.959276
1.21925	0.959315
1.21941	0.959427
1.21942	0.959514
1.21944	0.959641
1.21951	0.959698
1.21951	0.959752
1.21951	0.960094
1.2197	0.960452
1.21976	0.960526
1.21989	0.960663
1.22013	0.960714
1.22034	0.960829
1.22041	0.960912
1.22043	0.961039
1.22078	0.961123
1.22093	0.961131
1.22135	0.96124
1.22137	0.96131
1.22148	0.961326
1.22152	0.961345
1.22159	0.961353
1.22179	0.961364
1.22185	0.961364
1.22222	0.961379
1.22222	0.961404
1.22222	0.961538
1.22283	0.961538
1.22297	0.961661
1.22305	0.961765
1.22311	0.961864
1.22314	0.961905
1.22321	0.962025
1.2233	0.962025
1.22346	0.962025
1.22408	0.962672
1.22449	0.962687
1.22475	0.962857
1.22477	0.962887
1.22477	0.962963
1.225	0.962963
1.225	0.962963
1.22507	0.963554
1.22561	0.963687
1.22594	0.963788
1.22596	0.963855
1.22601	0.963883
1.22609	0.963934
1.22632	0.963942
1.22642	0.963964
1.22642	0.964191
1.22648	0.964286
1.22652	0.964401
1.22656	0.964497
1.22656	0.964497
1.22689	0.964497
1.22727	0.964567
1.22751	0.964706
1.22764	0.964989
1.22769	0.965
1.22807	0.965035
1.22826	0.96519
1.22839	0.965217
1.22857	0.965278
1.22867	0.9653
1.22867	0.965517
1.22886	0.965665
1.22887	0.965789
1.22936	0.965812
1.22951	0.965854
1.22973	0.965909
1.22985	0.965909
1.23019	0.965909
1.23077	0.966038
1.231	0.966258
1.23111	0.966507
1.23129	0.966667
1.23148	0.966867
1.23182	0.966887
1.23193	0.966997
1.23214	0.96701
1.2322	0.96701
1.23246	0.967213
1.23301	0.967568
1.23305	0.967568
1.23333	0.967577
1.23333	0.967667
1.2335	0.967687
1.23385	0.967742
1.23404	0.967972
1.23438	0.968037
1.23443	0.968051
1.2349	0.968326
1.23502	0.968421
1.23504	0.968454
1.23529	0.96875
1.23529	0.96875
1.23551	0.968847
1.23558	0.968912
1.23595	0.968992
1.23595	0.969014
1.23602	0.969101
1.23605	0.969178
1.23611	0.969178
1.23618	0.969309
1.23631	0.969697
1.23636	0.969789
1.23684	0.97006
1.23684	0.970149
1.23735	0.970339
1.23762	0.97035
1.23762	0.970588
1.23771	0.970646
1.23809	0.970655
1.23848	0.970721
1.23881	0.970779
1.23907	0.970787
1.23907	0.970833
1.23963	0.970874
1.23967	0.971061
1.24	0.971084
1.24	0.971311
1.24016	0.971857
1.2402	0.97191
1.2404	0.971963
1.24091	0.972103
1.24096	0.972222
1.24103	0.972222
1.24107	0.972286
1.24114	0.97235
1.24118	0.972393
1.24118	0.972414
1.24167	0.972603
1.24169	0.972656
1.24186	0.972656
1.24211	0.972665
1.24224	0.972826
1.24242	0.973034
1.2426	0.973054
1.24275	0.973064
1.24275	0.973094
1.24306	0.973214
1.24309	0.97351
1.24339	0.973558
1.24345	0.973684
1.24359	0.973737
1.2438	0.973913
1.24419	0.973913
1.24444	0.974138
1.24444	0.974432
1.24468	0.974453
1.24476	0.974648
1.24483	0.974684
1.2449	0.974719
1.2449	0.974729
1.24504	0.97479
1.2451	0.974895
1.2454	0.97493
1.24551	0.975
1.24571	0.975
1.24595	0.975
1.24606	0.975258
1.24612	0.975369
1.2463	0.975385
1.24648	0.975385
[truncated: 24,730 more rows]

## Sheet: Fig.1c
C1 ΔpdeH	C1 ΔdgcE
0.488189	0.494505
0.489899	0.498084
0.491228	0.502092
0.493333	0.515152
0.496644	0.516949
0.496644	0.535714
0.49711	0.536585
0.5	0.537931
0.5	0.553719
0.501425	0.557971
0.503067	0.562162
0.504	0.56229
0.504065	0.565217
0.505929	0.566787
0.507042	0.568966
0.507092	0.574074
0.508264	0.590476
0.508621	0.593103
0.509434	0.593407
0.51049	0.6
0.512821	0.6
0.512931	0.606667
0.513369	0.607843
0.514286	0.612903
0.515901	0.622549
0.516949	0.630901
0.518219	0.636364
0.518349	0.636585
0.519685	0.636771
0.520231	0.647525
0.521583	0.647577
0.523364	0.648649
0.52381	0.64959
0.524194	0.650407
0.526882	0.651163
0.528796	0.657143
0.529101	0.659664
0.529703	0.662602
0.531915	0.662791
0.532468	0.662857
0.53304	0.664975
0.533333	0.666667
0.537143	0.66879
0.537634	0.669468
0.537815	0.670391
0.541096	0.670732
0.543478	0.671946
0.545802	0.672
0.546185	0.674312
0.546218	0.677804
0.54717	0.688312
0.548387	0.688462
0.548718	0.689873
0.54918	0.695804
0.554386	0.697917
0.555556	0.699219
0.556017	0.705882
0.558559	0.70844
0.558824	0.709763
0.559322	0.711165
0.559585	0.716049
0.56	0.718232
0.5625	0.723077
0.562814	0.726316
0.564706	0.730769
0.565217	0.730847
0.565445	0.733333
0.567568	0.736264
0.568889	0.73913
0.568966	0.73913
0.570248	0.739623
0.572581	0.741071
0.57377	0.741379
0.573964	0.741935
0.578824	0.74269
0.579208	0.743017
0.580645	0.749035
0.581081	0.750507
0.581197	0.750789
0.581395	0.759162
0.582011	0.760234
0.584184	0.763085
0.587549	0.764045
0.589286	0.764085
0.589431	0.764706
0.591772	0.765697
0.592593	0.765957
0.594406	0.769912
0.595506	0.770522
0.596491	0.770588
0.59697	0.773674
0.598214	0.775758
0.59887	0.777358
0.6	0.778912
0.600877	0.779141
0.602537	0.78183
0.604651	0.782383
0.608696	0.783883
0.608997	0.785294
0.609023	0.785467
0.609467	0.785617
0.610487	0.786517
0.613095	0.787234
0.613139	0.790036
0.613527	0.791155
0.614286	0.791667
0.614458	0.792453
0.615658	0.792683
0.61597	0.793388
0.617021	0.793939
0.617225	0.79476
0.617284	0.794918
0.618605	0.795683
0.621053	0.797297
0.621622	0.799228
0.622222	0.8
0.623116	0.801394
0.623239	0.802158
0.624549	0.803571
0.625641	0.805439
0.625654	0.807107
0.626437	0.809249
0.62704	0.810345
0.627737	0.810726
0.627778	0.811912
0.627907	0.8125
0.628571	0.81352
0.62963	0.815217
0.632124	0.815668
0.632184	0.818428
0.632231	0.819231
0.633065	0.82199
0.633333	0.825034
0.63388	0.825581
0.633929	0.825784
0.634058	0.82684
0.635135	0.834711
0.635897	0.836364
0.636816	0.842105
0.636986	0.843206
0.636986	0.843342
0.638436	0.843407
0.63871	0.845361
0.641304	0.847134
0.641593	0.847887
0.641745	0.849673
0.642857	0.850174
0.645251	0.850515
0.645485	0.853896
0.64557	0.854545
0.64557	0.854902
0.646048	0.855392
0.646465	0.85567
0.647059	0.860465
0.647059	0.861111
0.647619	0.861257
0.647887	0.861386
0.648718	0.862069
0.65	0.863636
0.65	0.864721
0.65	0.865169
0.650602	0.86612
0.653846	0.869726
0.657277	0.869888
0.657534	0.870098
0.657692	0.871287
0.658768	0.87218
0.659091	0.872768
0.660232	0.872807
0.660256	0.873016
0.660256	0.873118
0.661654	0.873973
0.66242	0.875315
0.663399	0.875497
0.666667	0.877238
0.668172	0.877551
0.668421	0.877863
0.668478	0.87853
0.669565	0.879121
0.674009	0.879781
0.675159	0.881226
0.675393	0.881308
0.678161	0.882166
0.678571	0.882649
0.678571	0.883035
0.679775	0.883041
0.680851	0.884615
0.680921	0.885463
0.681416	0.885572
0.682464	0.887195
0.68254	0.888446
0.682857	0.888563
0.682927	0.888889
0.683951	0.888889
0.684524	0.890647
0.685393	0.891247
0.686047	0.891832
0.686275	0.891927
0.687176	0.892086
0.6875	0.893519
0.688119	0.894366
0.688581	0.89589
0.689855	0.897996
0.68997	0.899563
0.690909	0.899696
0.690909	0.9
0.692308	0.900433
0.693069	0.901408
0.693548	0.902394
0.695652	0.902439
0.696486	0.904018
0.697143	0.905063
0.697248	0.90566
0.699187	0.90613
0.699541	0.90681
0.700348	0.908108
0.70068	0.909761
0.700772	0.912
0.700987	0.912531
0.701923	0.913357
0.702041	0.91342
0.702247	0.916501
0.702479	0.916667
0.70303	0.918819
0.704289	0.918919
0.704478	0.91924
0.704545	0.920705
0.704615	0.921136
0.704762	0.921488
0.705069	0.922222
0.705128	0.925301
0.705882	0.925466
0.707071	0.925926
0.707572	0.926357
0.708333	0.926829
0.708791	0.927126
0.70892	0.928287
0.709375	0.928994
0.710843	0.929577
0.711111	0.93
0.711268	0.931624
0.712121	0.931915
0.712418	0.93253
0.713725	0.932692
0.714286	0.936255
0.715655	0.93838
0.715765	0.938725
0.717054	0.939024
0.717857	0.939791
0.71875	0.94086
0.719008	0.941176
0.719298	0.941538
0.719577	0.942446
0.720848	0.943158
0.721154	0.944724
0.721992	0.944767
0.722222	0.945714
0.722543	0.945799
0.722807	0.945848
0.72293	0.946479
0.722944	0.947964
0.723596	0.948718
0.723881	0.949772
0.725926	0.95
0.726027	0.950131
0.727723	0.950178
0.727749	0.950207
0.728324	0.950658
0.729412	0.950664
0.729885	0.952381
0.730978	0.95283
0.731034	0.953285
0.731183	0.953405
0.731544	0.954545
0.732143	0.954545
0.732673	0.954861
0.733871	0.955056
0.7343	0.955836
0.735043	0.95625
0.735484	0.957845
0.736318	0.958333
0.736334	0.958564
0.736402	0.958888
0.737013	0.959212
0.737226	0.959893
0.737705	0.96
0.739264	0.96
0.739437	0.960417
0.740157	0.960606
0.740648	0.961538
0.740741	0.962264
0.741433	0.9625
0.741803	0.964602
0.742188	0.965035
0.742268	0.965517
0.743169	0.965665
0.74382	0.966102
0.744681	0.966102
0.744966	0.968254
0.745283	0.96875
0.745902	0.968872
0.746939	0.969697
0.747059	0.970149
0.748252	0.971014
0.748503	0.971429
0.75	0.97166
0.75	0.972376
0.75	0.972527
0.751111	0.973134
0.751152	0.973615
0.751351	0.973799
0.751634	0.973832
0.751799	0.974138
0.752212	0.974249
0.752418	0.974409
0.752542	0.975524
0.753049	0.975904
0.753456	0.977528
0.75378	0.977987
0.754011	0.979087
0.754258	0.979167
0.755102	0.980392
0.755102	0.980952
0.755365	0.981221
0.756806	0.981366
0.757576	0.981651
0.757848	0.982379
0.758242	0.982609
0.75853	0.982906
0.758621	0.983108
0.758741	0.983412
0.759124	0.983766
0.759398	0.984163
0.759459	0.984674
0.759494	0.98524
0.759494	0.986486
0.759777	0.986726
0.759857	0.988558
0.760081	0.988981
0.760192	0.98977
0.760274	0.990066
0.760638	0.992
0.76087	0.992366
0.76087	0.993007
0.761905	0.993421
0.762332	0.993464
0.762542	0.993789
0.763158	0.994505
0.763441	0.994521
0.764286	0.996479
0.764423	0.99654
0.764505	0.996825
0.764574	0.996865
0.765595	0.997207
0.766257	1
0.766265	1
0.766667	1
0.767857	1
0.768166	1
0.768953	1
0.769231	1
0.769231	1
0.769596	1
0.770026	1
0.770053	1.00168
0.770115	1.00213
0.770428	1.00273
0.77095	1.00308
0.771689	1.00325
0.772388	1.00327
0.773196	1.00376
0.773256	1.00386
0.773381	1.00417
0.77381	1.00476
0.774038	1.00626
0.774194	1.00712
0.774725	1.00749
0.775758	1.00766
0.776316	1.00952
0.77809	1.01026
0.778523	1.01031
0.778689	1.01143
0.779221	1.01191
0.779468	1.01193
0.780405	1.01205
0.780911	1.01248
0.78098	1.01259
0.78125	1.01312
0.781711	1.01379
0.781818	1.01429
0.782313	1.01471
0.782979	1.01493
0.78453	1.01502
0.784722	1.01663
0.78481	1.01667
0.784861	1.01714
0.785088	1.01734
0.785714	1.01781
0.785714	1.01818
0.785714	1.01818
0.785714	1.02113
0.786427	1.02119
0.786585	1.02128
0.786982	1.02128
0.787176	1.02165
0.787645	1.02169
0.78797	1.02182
0.788427	1.02222
0.78866	1.02299
0.78882	1.02388
0.788991	1.02397
0.789216	1.02406
0.789366	1.02435
0.789474	1.02456
0.790323	1.02463
0.790541	1.02482
0.791139	1.02508
0.791262	1.02536
0.791667	1.02593
0.791908	1.02637
0.791925	1.0274
0.792079	1.0274
0.792308	1.02857
0.792746	1.03
0.792771	1.03039
0.792829	1.03084
0.792937	1.03136
0.793103	1.03226
0.794118	1.03252
0.794118	1.0332
0.794521	1.03333
0.794872	1.03374
0.794872	1.03401
0.795455	1.03502
0.795699	1.03514
0.795918	1.03556
0.796053	1.03565
0.796163	1.03591
0.79661	1.03756
0.796781	1.03763
0.796823	1.03836
0.796875	1.03846
0.797319	1.03869
0.79786	1.03871
0.797927	1.0389
0.797954	1.03896
0.798319	1.03911
0.798817	1.03911
0.799342	1.03971
0.799539	1.04
0.799722	1.04027
0.8	1.04054
0.8	1.04071
0.80109	1.0413
0.801653	1.04229
0.802083	1.04279
0.802198	1.0434
0.802784	1.04361
0.802817	1.04418
0.80303	1.04429
0.803175	1.04472
0.803226	1.0456
0.804054	1.04601
0.804348	1.04622
0.804444	1.04643
0.804734	1.04651
0.804762	1.04741
0.805195	1.04781
0.805369	1.04794
0.805479	1.04891
0.805556	1.04938
0.80597	1.04945
0.806452	1.05
0.806841	1.05034
0.807087	1.05044
0.807229	1.05058
0.807281	1.05172
0.807692	1.05263
0.808442	1.05263
0.808511	1.05469
0.808564	1.05573
0.808664	1.0559
0.809061	1.05591
0.80914	1.05829
0.809211	1.0583
0.809524	1.05873
0.809689	1.06
0.809859	1.06007
0.811321	1.0603
0.811321	1.06194
0.812749	1.06207
0.812834	1.06285
0.813559	1.06292
0.813758	1.06316
0.813996	1.06349
0.814346	1.06364
0.814516	1.06383
0.815068	1.06443
0.815789	1.06504
0.81746	1.06542
0.817544	1.06569
0.818182	1.0663
0.818182	1.06641
0.819444	1.06667
0.819672	1.06681
0.819923	1.06707
0.820313	1.06719
0.820513	1.06813
0.820988	1.06832
0.821002	1.0687
0.821782	1.06915
0.822072	1.06933
0.822222	1.07
0.822335	1.07047
0.823529	1.07081
0.823802	1.07085
0.824034	1.07108
0.824773	1.07127
0.825359	1.07143
0.825431	1.07143
0.825462	1.07171
0.826087	1.07207
0.826303	1.07279
0.82716	1.07359
0.827703	1.07407
0.828125	1.07424
0.828283	1.07425
0.828921	1.07451
0.828979	1.07512
0.829545	1.07522
0.829787	1.0753
0.829966	1.0754
0.830769	1.07543
0.831099	1.07547
0.831461	1.07573
0.831461	1.07617
0.832215	1.07637
0.832335	1.07798
0.832461	1.07808
0.832877	1.07833
0.833333	1.07851
0.833333	1.07871
0.833333	1.07877
0.83376	1.07965
0.834008	1.07973
0.834483	1.08018
0.834758	1.08046
0.835681	1.08054
0.836066	1.08092
0.836066	1.08099
0.836364	1.08125
0.836449	1.08163
0.836879	1.08181
0.837037	1.08217
0.837061	1.08268
0.837093	1.08302
0.837545	1.08368
0.837838	1.0837
0.837838	1.08423
0.838384	1.08442
0.838983	1.08475
0.839286	1.08475
0.839329	1.08661
0.839329	1.08705
0.839329	1.08738
0.839416	1.0885
0.840659	1.08852
0.840749	1.08944
0.840849	1.0896
0.84131	1.08971
0.841912	1.09036
0.841962	1.09043
0.842262	1.09048
0.84252	1.09091
0.843096	1.09107
0.84375	1.09113
0.844011	1.09119
0.84413	1.09119
0.844311	1.09124
0.844371	1.09142
0.844898	1.09159
0.84492	1.09179
0.84492	1.09205
0.845455	1.09281
0.845528	1.09294
0.84556	1.09302
0.846377	1.0942
0.846626	1.09444
0.847162	1.09456
0.847291	1.0948
0.847426	1.09497
0.847561	1.09517
0.847656	1.09574
0.848039	1.09594
0.848057	1.09649
0.848073	1.09756
0.848315	1.09813
0.848485	1.09845
0.848485	1.09868
0.84855	1.09938
0.849057	1.1
0.849282	1.1
0.849515	1.1005
0.849765	1.10088
0.85	1.10138
0.850829	1.1017
0.85124	1.10262
0.851852	1.10277
0.851986	1.10328
0.852761	1.10367
0.853365	1.10489
0.853556	1.10541
0.854015	1.10544
0.854031	1.10555
0.854103	1.10656
0.854167	1.10691
0.854447	1.10695
0.854545	1.10714
0.855263	1.10718
0.855586	1.10744
0.855856	1.10764
0.855932	1.10835
0.856079	1.10966
0.856115	1.10974
0.856148	1.10976
0.856209	1.11082
0.856287	1.11085
0.856749	1.11111
0.857143	1.11141
0.857471	1.11152
0.857506	1.11215
0.857868	1.11227
0.858824	1.1124
0.858974	1.11285
0.859223	1.11285
0.859756	1.11401
0.860987	1.11429
0.861386	1.11457
0.861538	1.11458
0.862069	1.11539
0.862423	1.11547
0.862543	1.11594
0.862745	1.116
0.862857	1.11607
0.862937	1.11698
0.862963	1.11738
0.863057	1.1178
0.863354	1.11782
0.863777	1.11801
0.865145	1.11806
0.865248	1.11853
0.865417	1.11905
0.865435	1.11929
0.865625	1.12012
0.865772	1.12014
0.865854	1.12115
0.866324	1.12132
0.86692	1.12155
0.86692	1.12219
0.86758	1.12228
0.867647	1.12321
0.868251	1.12329
0.868421	1.12346
0.868831	1.12384
0.868932	1.12412
0.869388	1.12445
0.869565	1.12451
0.869565	1.12455
0.869792	1.12455
0.870253	1.12462
0.870307	1.125
0.87069	1.12575
0.870748	1.12577
0.870794	1.12603
0.871111	1.12605
0.871287	1.12621
0.871324	1.12627
0.871951	1.12646
0.872146	1.12651
0.872659	1.12653
0.872727	1.12683
0.872807	1.12707
0.872964	1.12754
0.873016	1.12766
0.873096	1.12766
0.873311	1.128
0.874372	1.12849
0.874439	1.12854
0.874847	1.12889
0.87485	1.12903
0.875306	1.12971
0.875318	1.12977
0.875332	1.12979
0.875433	1.13044
0.875723	1.13053
0.876011	1.13054
0.876652	1.13074
0.876838	1.13092
0.876993	1.13115
0.876993	1.13129
0.877049	1.13129
0.877232	1.13187
0.877375	1.13265
0.877551	1.13281
0.877551	1.13308
0.877792	1.13333
0.878049	1.13372
0.878136	1.13388
0.878277	1.13402
0.878403	1.13408
0.878419	1.13438
0.878981	1.1352
0.879177	1.13553
0.879245	1.13567
0.879433	1.13568
0.879473	1.13568
0.879552	1.13569
0.879589	1.13682
0.87963	1.13699
0.879828	1.13706
0.880102	1.13773
0.880165	1.13839
0.880196	1.13869
0.880342	1.13877
0.880795	1.13933
0.881041	1.13964
0.881119	1.14
0.881679	1.1401
0.88189	1.14039
0.881974	1.14054
0.882353	1.14068
0.882353	1.14091
0.882784	1.14157
0.883065	1.14176
0.884097	1.14197
0.884244	1.14203
0.884279	1.14249
0.884454	1.14286
0.884615	1.14286
0.884615	1.14286
0.885	1.14324
0.885122	1.14349
0.885417	1.14371
0.886792	1.14375
0.886986	1.14392
0.88716	1.14394
0.8875	1.14407
0.887912	1.14437
0.888046	1.1444
0.888158	1.14465
0.888298	1.14476
0.888325	1.1448
0.888342	1.14504
0.888476	1.1453
0.888889	1.14554
0.888889	1.14566
0.888889	1.14573
0.889117	1.14604
0.889328	1.1462
0.88961	1.14697
0.88968	1.14762
0.890141	1.14789
0.890547	1.14798
0.891213	1.148
0.89172	1.14815
0.891765	1.14851
0.891892	1.14868
0.892216	1.1491
0.892578	1.14968
0.893103	1.14976
0.893145	1.15039
0.893382	1.15124
0.893617	1.15135
0.89375	1.15138
0.894009	1.1521
0.89418	1.15228
0.894198	1.15232
0.894231	1.15234
0.894558	1.15346
0.894737	1.15349
0.894737	1.1547
0.894921	1.15476
0.895238	1.15498
0.895288	1.1551
0.895455	1.15541
0.895522	1.15544
0.895775	1.15544
0.895928	1.15567
0.896226	1.15584
0.896552	1.15584
0.896739	1.15593
0.89701	1.15613
0.897163	1.15675
0.897436	1.15678
0.897574	1.15686
0.897661	1.15686
0.89781	1.15691
0.898026	1.15709
0.898148	1.15769
0.898507	1.15789
0.898649	1.15789
0.898844	1.15804
0.899015	1.15837
0.899061	1.15893
0.899306	1.15899
0.9	1.15901
0.900256	1.15918
0.900474	1.15929
0.900966	1.15942
0.901099	1.1596
0.901575	1.16
0.901786	1.16062
0.902	1.16071
0.902174	1.16082
0.902736	1.16084
0.902821	1.16129
0.902821	1.16135
0.903114	1.16185
0.903302	1.16216
0.903371	1.16239
0.903439	1.16246
0.903955	1.16253
0.904192	1.16256
0.904372	1.16266
0.904393	1.16268
0.904437	1.16271
0.904762	1.16288
0.904899	1.16291
0.905018	1.16307
0.905045	1.16317
0.905405	1.16354
0.905405	1.16358
0.905405	1.16404
0.905512	1.16409
0.906323	1.1641
0.906504	1.16443
0.906516	1.16449
0.906542	1.16512
0.906593	1.16529
0.906746	1.16529
0.906832	1.16531
0.906897	1.16544
0.906921	1.1657
0.906977	1.16591
0.907285	1.16602
0.907522	1.16616
0.907652	1.16628
0.908163	1.16701
0.908316	1.16725
0.908373	1.16734
0.909091	1.16736
0.909091	1.16746
0.909548	1.16774
0.909953	1.168
0.91	1.16804
0.910064	1.16832
0.910072	1.16854
0.910377	1.16857
0.910555	1.1686
0.910761	1.16865
0.911043	1.16873
0.911263	1.1693
0.911263	1.16931
0.911647	1.16971
0.912429	1.16981
0.912434	1.17
0.913043	1.17035
0.91358	1.17081
0.913636	1.17083
0.91369	1.17127
0.913978	1.1716
0.914089	1.17167
0.914097	1.17211
0.91411	1.17227
0.914474	1.17227
0.914706	1.17263
0.915094	1.17284
0.915789	1.17301
0.915937	1.17303
0.916031	1.17328
0.916168	1.17352
0.916667	1.17372
0.916667	1.17378
0.91689	1.17424
0.916996	1.17442
0.917021	1.17442
0.917044	1.17442
0.917085	1.17451
0.917197	1.17456
0.917582	1.17465
0.917587	1.17476
0.917921	1.1748
0.917939	1.17486
0.918033	1.17505
0.9182	1.17521
0.918398	1.17537
0.918465	1.17564
0.918675	1.17593
0.919192	1.17612
0.919481	1.17619
0.919492	1.17623
0.91954	1.17647
0.919588	1.17661
0.919872	1.17681
0.921053	1.17683
0.921325	1.17703
0.921769	1.17708
0.922118	1.17738
0.922156	1.17765
0.92233	1.17771
0.922432	1.17778
0.922481	1.17822
0.922581	1.1783
0.923077	1.17838
0.923313	1.1785
0.923372	1.17857
0.923567	1.17898
0.923664	1.17949
0.923729	1.17972
0.924119	1.18067
0.924303	1.18085
0.924485	1.18085
0.924528	1.18127
0.924686	1.18132
0.924883	1.18156
0.925414	1.18182
0.925481	1.18276
0.925508	1.18296
0.926087	1.18297
0.92638	1.18301
0.926606	1.1831
0.926776	1.18345
0.927203	1.18356
0.927374	1.184
0.927438	1.18421
0.927632	1.18452
0.927798	1.18467
0.927835	1.18471
0.928021	1.18557
0.928161	1.18564
0.928328	1.18577
0.928571	1.18593
0.928747	1.18599
0.92953	1.18613
0.92973	1.18631
0.929936	1.18652
0.930192	1.1868
0.930288	1.1875
0.930946	1.18768
0.931929	1.18783
0.932203	1.18788
0.932642	1.18812
0.932692	1.18814
0.932854	1.18823
0.933333	1.18833
0.933518	1.18836
0.933798	1.18841
0.934236	1.18898
0.934247	1.18905
0.934383	1.18919
0.934466	1.18929
0.934524	1.18965
0.934579	1.18994
0.934974	1.19048
0.934985	1.19068
0.935211	1.19094
0.935268	1.19104
0.935698	1.19108
0.93578	1.1911
0.936	1.19118
0.93634	1.19128
0.936545	1.19145
0.936709	1.19149
0.937008	1.19188
0.937117	1.19298
0.937229	1.19298
0.9374	1.19308
0.938202	1.19318
0.938462	1.19378
0.938776	1.1939
0.938819	1.19431
0.9389	1.19435
0.938931	1.19452
0.939227	1.19475
0.939891	1.19489
0.940171	1.19491
0.940299	1.1954
0.940476	1.19596
0.94052	1.19608
0.940853	1.19608
0.94087	1.19613
0.940919	1.1963
0.94152	1.19639
0.941748	1.19643
0.94181	1.19672
0.942149	1.19672
0.942478	1.19718
0.942857	1.19747
0.942953	1.19757
0.943182	1.19804
0.943522	1.19832
0.94359	1.19835
0.94382	1.19841
0.943925	1.19853
0.944118	1.19888
0.944444	1.19911
0.944584	1.19942
0.945338	1.19945
0.945392	1.19965
0.945455	1.2
0.945626	1.2
0.945736	1.2
0.945946	1.2
0.946108	1.20056
0.946108	1.20069
0.946203	1.20074
0.946381	1.20077
0.946457	1.20097
0.94686	1.20144
0.947115	1.20164
0.947248	1.20165
0.947368	1.20186
0.947368	1.20199
0.947467	1.20221
0.947531	1.20264
0.947575	1.20281
0.947723	1.20287
0.947727	1.20299
0.947858	1.20305
0.948276	1.20312
0.948598	1.2033
0.948718	1.20357
0.94878	1.20361
0.948864	1.20365
0.948872	1.2037
0.949084	1.20379
0.949153	1.20388
0.949672	1.20424
0.949904	1.2044
0.95045	1.20444
0.950515	1.20486
0.95098	1.20544
0.951111	1.20548
0.951364	1.20571
0.951613	1.2058
0.951673	1.20588
0.951724	1.20599
0.951754	1.20619
0.952	1.20629
0.952261	1.20635
0.952267	1.20669
0.952381	1.2067
0.952381	1.20702
0.952452	1.20724
0.952607	1.20732
0.952899	1.20788
0.953216	1.20802
0.953917	1.20805
0.953917	1.20833
0.953995	1.20833
0.954	1.20843
0.954064	1.20843
0.954178	1.20859
0.954338	1.20886
0.954545	1.20909
0.954839	1.20918
0.954907	1.20942
0.954955	1.20979
0.955	1.21023
0.955128	1.21032
0.955197	1.2104
0.955556	1.21053
0.955579	1.21067
0.955679	1.21084
0.955801	1.21097
0.955939	1.21105
0.956081	1.21127
0.956175	1.21136
0.95625	1.21176
0.956522	1.21176
0.956522	1.21212
0.956633	1.21212
0.956656	1.21212
0.956811	1.21219
0.956873	1.21226
0.95702	1.21234
0.957071	1.21241
0.957111	1.21284
0.957447	1.21285
0.957507	1.2129
0.957516	1.21294
0.957746	1.21328
0.957831	1.21351
0.957983	1.21359
0.958065	1.21374
0.958188	1.21382
0.958333	1.2139
0.958466	1.21403
0.958609	1.21405
0.958696	1.21429
0.958763	1.2144
0.958904	1.21457
0.959052	1.21469
0.95935	1.21484
0.959654	1.21485
0.959877	1.21505
0.960236	1.21524
0.960373	1.2156
0.960526	1.21572
0.960699	1.21581
0.960813	1.21598
0.960912	1.21622
0.961039	1.21667
0.961062	1.21687
0.961165	1.21691
0.96124	1.21751
0.961616	1.21774
0.961686	1.21795
0.962025	1.21809
0.962069	1.21812
0.962329	1.21854
0.9625	1.21875
0.962529	1.21881
0.962745	1.21935
0.96281	1.21935
0.962906	1.21939
0.963054	1.21941
0.963415	1.21958
0.963542	1.21965
0.963576	1.21978
0.963608	1.22
0.963925	1.22026
0.964286	1.22034
0.964392	1.22062
0.964413	1.22118
0.964623	1.22119
0.964664	1.22121
0.964706	1.22128
0.964758	1.22156
0.964968	1.22181
0.964968	1.22222
0.965035	1.22222
0.965087	1.22222
0.965174	1.22297
0.965517	1.22308
0.965517	1.22333
0.965679	1.22333
0.965686	1.22346
0.965714	1.22353
0.966135	1.224
0.966184	1.22422
0.966216	1.22439
0.966507	1.22492
0.967033	1.22495
0.967033	1.22509
0.967066	1.22551
0.96732	1.22569
0.96732	1.22589
0.967391	1.22623
0.967742	1.22624
0.967742	1.22654
0.967742	1.22663
0.967742	1.22677
0.968	1.2268
0.968254	1.22745
0.968397	1.22747
0.968421	1.2275
0.968504	1.22755
0.96875	1.22759
0.96875	1.22807
0.968921	1.22813
0.968944	1.22864
0.968974	1.22892
0.968974	1.22913
0.969072	1.22931
0.969072	1.22965
0.969412	1.22985
0.969789	1.22988
0.969849	1.22995
0.969925	1.2301
0.97	1.23013
0.97012	1.2303
0.970175	1.23077
0.970297	1.23077
0.970443	1.23077
0.970944	1.23094
0.971098	1.23103
0.971233	1.23121
0.97137	1.23145
0.971429	1.23148
0.971774	1.2315
0.971831	1.23158
0.971831	1.23171
0.971944	1.23176
0.971963	1.23208
0.971963	1.23214
0.972222	1.23225
0.972441	1.23246
0.972509	1.23256
0.972689	1.23276
0.972789	1.23288
0.973039	1.23288
0.973064	1.2329
0.973134	1.23324
0.973306	1.23333
0.97351	1.23342
0.973615	1.23358
0.973626	1.23382
0.97373	1.23399
0.973929	1.23404
0.974138	1.2341
0.97493	1.2342
0.975	1.23453
0.975155	1.23459
0.975369	1.23467
0.97549	1.23469
0.975676	1.23504
0.975694	1.23509
0.975746	1.23542
0.975904	1.23552
0.975904	1.23605
0.97619	1.23615
0.976401	1.2364
0.976532	1.2367
0.976608	1.23759
0.976645	1.23769
0.976959	1.23771
0.977024	1.23771
0.977215	1.23794
0.977376	1.23846
0.977383	1.23861
0.977695	1.23864
0.977778	1.23881
0.977827	1.23894
0.977995	1.23906
0.978667	1.23934
0.979058	1.23952
0.979253	1.23958
0.979275	1.2401
0.979339	1.24012
0.97971	1.24051
0.97973	1.24088
0.979849	1.24089
0.97989	1.24118
0.979899	1.24138
0.97996	1.24146
0.98	1.24155
0.980132	1.24161
0.980198	1.24164
0.980231	1.24189
0.980306	1.24194
0.980728	1.24202
0.980803	1.24237
0.980916	1.24249
0.981366	1.24251
0.981413	1.24252
0.981524	1.24254
0.981735	1.2426
0.981774	1.24272
0.981873	1.24286
0.981884	1.24299
0.981912	1.24299
0.982014	1.24312
0.982072	1.24318
0.982079	1.24324
0.982143	1.24345
0.982206	1.24375
0.982323	1.2439
0.982578	1.24408
0.982818	1.24409
0.982955	1.2443
0.983108	1.24444
0.983146	1.24453
0.983696	1.24462
0.98415	1.2449
0.984158	1.24528
0.984848	1.24535
0.984848	1.2454
0.984894	1.24542
0.984979	1.24551
0.985533	1.24571
0.985816	1.24573
0.985866	1.24621
0.985948	1.24642
0.985955	1.24664
0.986047	1.24674
0.986063	1.24679
0.986111	1.24688
0.986139	1.24689
0.986175	1.2476
0.986301	1.24775
0.986702	1.24784
0.986772	1.24793
0.987013	1.24797
0.987047	1.24797
0.987138	1.24804
0.987226	1.24806
0.9875	1.24819
0.987531	1.24874
0.987755	1.24876
0.987988	1.24879
0.988	1.24882
0.98801	1.24886
0.988095	1.24892
0.98827	1.24895
0.988417	1.24915
0.988506	1.2492
0.988938	1.24921
0.988962	1.24929
0.989343	1.24936
0.98954	1.24939
0.989556	1.25
0.989967	1.25
0.990025	1.2506
0.990196	1.25065
0.990196	1.25108
0.990291	1.25114
0.990415	1.25121
0.99053	1.25146
0.990566	1.25161
0.990584	1.25243
0.990741	1.25245
0.990926	1.25267
0.990964	1.25267
0.991162	1.25275
0.991279	1.25293
0.991404	1.25314
0.991632	1.25333
0.991786	1.25338
0.99187	1.25343
0.991892	1.25355
0.991979	1.25381
0.992126	1.25387
0.992268	1.25401
0.992647	1.25468
0.992908	1.2549
0.993538	1.25524
0.993562	1.25532
0.993711	1.25544
0.993827	1.25553
0.993915	1.25572
0.993921	1.25572
0.994012	1.25572
0.994129	1.25576
0.994253	1.2562
0.994275	1.25632
0.994475	1.25632
0.994737	1.25645
0.994819	1.25648
0.994859	1.25686
0.99505	1.25692
0.995074	1.25733
0.995305	1.25783
0.99537	1.25791
0.995392	1.25792
0.995475	1.25806
0.995662	1.25852
0.995842	1.25866
0.996183	1.25884
0.996491	1.25912
0.996491	1.25915
0.996528	1.25937
0.996764	1.25959
0.996764	1.26007
0.996951	1.26009
0.997076	1.2602
0.997151	1.26065
0.997305	1.26066
0.997354	1.26119
0.997608	1.26119
0.997732	1.26124
0.997797	1.26163
0.997854	1.26191
0.99789	1.26191
0.998047	1.26198
0.998165	1.26204
0.998236	1.26211
0.998344	1.26217
0.998408	1.26217
0.998532	1.26273
0.99894	1.26316
1	1.26333
1	1.26344
1	1.26371
1	1.26392
1	1.264
1	1.26437
1	1.26442
1	1.26444
1	1.26446
1	1.26446
1	1.26452
1	1.2646
1	1.26462
1	1.26462
1	1.26481
1	1.26496
1	1.26514
1	1.26523
1	1.26524
1	1.26525
1	1.26531
1	1.26562
1	1.2658
1	1.2659
1	1.26603
1	1.26615
1	1.26623
1	1.26625
1	1.26633
1	1.26635
1	1.26646
1.001	1.26647
1.00128	1.26648
1.00168	1.26667
1.00175	1.26667
1.00191	1.26688
1.00198	1.26695
1.00202	1.2671
1.00203	1.26714
1.00226	1.26722
1.00233	1.26724
1.00235	1.26744
1.00245	1.26769
1.00251	1.26786
1.00254	1.26812
1.00264	1.26812
1.00294	1.26857
1.00323	1.26875
1.00324	1.26877
1.00336	1.26939
1.00345	1.2695
1.00353	1.26952
1.00366	1.26966
1.00391	1.26966
1.00397	1.26974
1.00402	1.26977
1.00409	1.27027
1.00415	1.27076
1.00417	1.27094
1.00418	1.27151
1.00424	1.27181
1.00427	1.27184
1.00428	1.27216
1.00458	1.27217
1.00513	1.27225
1.00516	1.27239
1.00519	1.2724
1.00519	1.27247
1.00524	1.27253
1.00525	1.27261
1.0057	1.27273
1.00575	1.27273
1.0058	1.27273
1.00614	1.27273
1.00633	1.2729
1.0064	1.273
1.00644	1.27303
1.00671	1.27311
1.00676	1.27321
1.00679	1.27346
1.00741	1.27362
1.00748	1.27388
1.00765	1.27388
1.00774	1.27413
1.00775	1.27414
1.00787	1.27441
1.00787	1.27467
1.00792	1.27469
1.00794	1.27476
1.00794	1.27488
1.00795	1.2749
1.00803	1.2749
1.00803	1.27506
1.00833	1.27513
1.00845	1.27517
1.00848	1.2753
1.00856	1.27532
1.00858	1.27547
1.00873	1.27551
1.00874	1.27569
1.00875	1.27586
1.00875	1.27586
1.00877	1.27586
1.00879	1.27586
1.00885	1.27653
1.00889	1.2766
1.0089	1.27681
1.00893	1.27684
1.00904	1.27711
1.00907	1.27711
1.00912	1.27717
1.00921	1.27728
1.00922	1.27734
1.00924	1.27734
1.00926	1.27778
1.00932	1.27789
1.00961	1.27794
1.00995	1.27799
1.00995	1.27811
1.00998	1.27832
1.01005	1.27835
1.0101	1.27835
1.01036	1.27839
1.01042	1.27841
1.0106	1.27844
1.01066	1.27848
1.01099	1.27903
1.01103	1.27907
1.01103	1.27907
1.01107	1.27907
1.01108	1.27907
1.01124	1.27912
1.01149	1.27928
1.01156	1.27953
1.01173	1.27957
1.01194	1.27957
1.01229	1.27979
1.01237	1.28011
1.01238	1.28015
1.01242	1.28022
1.01242	1.28032
1.01244	1.28037
1.01262	1.28074
1.01282	1.28077
1.01292	1.2809
1.01299	1.28102
1.01306	1.28117
1.01327	1.28125
1.01339	1.28144
1.01364	1.28153
1.01378	1.28159
1.01379	1.28173
1.01408	1.28226
1.01408	1.28235
1.01432	1.28244
1.01439	1.28253
1.01444	1.28333
1.01449	1.28337
1.01461	1.28358
1.01495	1.28378
1.01496	1.28406
1.01507	1.28409
1.01515	1.28415
1.01522	1.28436
1.01542	1.28442
1.0156	1.28444
1.01596	1.28455
1.01642	1.28462
1.01642	1.28531
1.01653	1.28571
1.0167	1.28571
1.01674	1.28571
1.01676	1.28571
1.01703	1.286
1.01709	1.28607
1.01724	1.28613
1.01754	1.28619
1.01766	1.28627
1.0178	1.28641
1.01786	1.28694
1.01802	1.28696
1.01805	1.287
1.01814	1.28747
1.01818	1.2875
1.01825	1.28761
1.01825	1.28807
1.01826	1.28811
1.01838	1.28819
1.01842	1.28846
1.01844	1.28862
1.01852	1.28871
1.01881	1.28878
1.01893	1.28899
1.01896	1.28904
1.01905	1.28936
1.01908	1.28956
1.01982	1.28957
1.02006	1.28967
1.02016	1.29005
1.02036	1.29048
1.02041	1.2905
1.02049	1.29063
1.02079	1.29085
1.02087	1.29087
1.0209	1.29103
1.02105	1.29124
1.02111	1.29143
1.02118	1.2915
1.02128	1.29197
1.02151	1.29204
1.02156	1.29221
1.02161	1.29225
1.02162	1.29231
1.02174	1.29245
1.02183	1.29252
1.02198	1.2928
1.02201	1.29312
1.02209	1.29326
1.02219	1.2935
1.02226	1.29358
1.02247	1.29363
1.02251	1.29412
1.02264	1.29442
1.02268	1.29444
1.02288	1.29448
1.0229	1.29479
1.02295	1.29487
1.02301	1.29508
1.02308	1.29524
1.02311	1.29577
1.02318	1.29601
1.02326	1.2963
1.0233	1.29634
1.02336	1.29641
1.02347	1.29646
1.02362	1.29658
1.02367	1.29659
1.02367	1.29664
1.02388	1.2967
1.02398	1.29674
1.02405	1.2968
1.02434	1.29686
1.02446	1.29691
1.02458	1.29697
1.02472	1.29708
1.02523	1.2973
1.02546	1.29758
1.02551	1.29766
1.02564	1.29787
1.02564	1.29819
1.02583	1.29825
1.02595	1.29839
1.02613	1.29846
1.02663	1.29859
1.02674	1.29862
1.02674	1.29873
1.02674	1.29874
1.02723	1.29906
1.02734	1.29911
1.0274	1.29911
1.02745	1.2993
1.02751	1.29965
1.02752	1.29966
1.0276	1.29968
1.02773	1.29969
1.02783	1.2997
1.02785	1.2997
1.02789	1.29973
1.02845	1.29975
1.02867	1.29975
1.02895	1.3
1.02899	1.3
1.02929	1.30085
1.02932	1.3011
1.02936	1.30114
1.02941	1.3012
1.02957	1.30126
1.02965	1.30133
1.02967	1.30146
1.0297	1.30147
1.02976	1.30151
1.03016	1.30153
1.0303	1.30165
1.0303	1.30183
1.03036	1.30198
1.03077	1.30198
1.03107	1.302
1.03125	1.30206
1.03125	1.30216
1.03125	1.30226
1.03135	1.30233
1.03141	1.30252
1.03154	1.30263
1.03186	1.30275
1.03191	1.30287
1.03198	1.30296
1.03219	1.30297
1.03226	1.30311
1.03243	1.30317
1.03266	1.30337
1.03271	1.30345
1.03276	1.30357
1.03289	1.30375
1.03289	1.30406
1.03295	1.30418
1.03307	1.30418
1.03317	1.30435
1.03333	1.30435
1.03333	1.30466
1.03342	1.30483
1.03346	1.30499
1.03346	1.30504
1.03365	1.30509
1.03374	1.30509
1.03375	1.30518
1.03411	1.30556
1.03434	1.30566
1.03436	1.30588
1.03471	1.30627
1.03472	1.30641
1.03491	1.30648
1.03492	1.30655
1.03502	1.30659
1.03509	1.3068
1.03509	1.30754
1.03509	1.30769
1.03526	1.30796
1.03529	1.30805
1.03534	1.30806
1.03571	1.30815
1.03571	1.30841
1.0358	1.30861
1.0359	1.30861
1.03621	1.30874
1.0363	1.30894
1.03636	1.30901
1.03642	1.30909
1.03653	1.30914
1.03659	1.30924
1.0367	1.30932
1.03673	1.30932
1.03681	1.30943
1.03686	1.30961
1.03695	1.30961
1.03704	1.30962
1.03718	1.31021
1.03723	1.31022
1.0373	1.31061
1.03734	1.31061
1.03738	1.31075
1.03759	1.31083
1.03769	1.31127
1.03784	1.31136
1.03795	1.31164
1.03798	1.31165
1.03806	1.31183
1.03813	1.31204
1.03819	1.31234
1.03836	1.31235
1.03846	1.3125
1.03846	1.31262
1.03846	1.31267
1.03851	1.31272
1.03861	1.31289
1.03879	1.31304
1.03922	1.31304
1.03941	1.31315
1.03957	1.31325
1.03963	1.31332
1.03963	1.31362
1.03993	1.31377
1.04	1.31385
1.04014	1.31389
1.0402	1.31418
1.04027	1.31442
1.04029	1.31446
1.04032	1.31461
1.0404	1.31469
1.04045	1.31476
1.04058	1.31489
1.04064	1.31511
1.04073	1.31511
1.04074	1.31551
1.04079	1.31564
1.04082	1.31579
1.04082	1.31579
1.04095	1.31591
1.04115	1.31597
1.04116	1.31606
1.04124	1.31615
1.04126	1.31616
1.04152	1.31635
1.04176	1.31639
1.04177	1.31646
1.04178	1.3168
1.04186	1.31694
1.04191	1.31695
1.042	1.31707
1.04207	1.31713
1.04225	1.31746
1.04225	1.31757
1.04233	1.31781
1.04237	1.31794
1.04237	1.31797
1.04237	1.31806
1.0424	1.31818
1.04252	1.31828
1.04261	1.31833
1.0427	1.31841
1.04272	1.31877
1.04273	1.3188
1.04282	1.31884
1.04286	1.319
1.04316	1.31903
1.04331	1.31915
1.04336	1.3192
1.04348	1.31944
1.04348	1.3195
1.04355	1.31954
1.04368	1.31955
1.04383	1.31965
1.04386	1.31969
1.04388	1.31987
1.04391	1.31991
1.044	1.32
1.04412	1.32
1.04448	1.32013
1.04453	1.32019
1.04459	1.32039
1.04464	1.32044
1.04476	1.32051
1.0448	1.32066
1.04493	1.32075
1.04502	1.32091
1.04508	1.32092
1.04508	1.32123
1.04516	1.32126
1.0453	1.3217
1.04531	1.32195
1.04533	1.32203
1.04554	1.32208
1.04554	1.32211
1.04559	1.32215
1.04563	1.32231
1.04568	1.32244
1.04573	1.32254
1.04596	1.32258
1.04604	1.32267
1.0461	1.32268
1.04615	1.32271
1.04624	1.32273
1.04626	1.32286
1.0463	1.32308
1.04635	1.32353
1.04651	1.32353
1.04671	1.32353
1.04678	1.32357
1.04706	1.32361
1.04706	1.32378
1.04718	1.32381
1.04738	1.32381
1.04741	1.32383
1.04753	1.32398
1.04762	1.32409
1.04762	1.3242
1.04762	1.32441
1.04783	1.32456
1.04794	1.32461
1.04794	1.32484
1.04798	1.32484
1.048	1.32509
1.04804	1.32515
1.04812	1.32524
1.04831	1.32526
1.04831	1.32534
1.04839	1.3254
1.04845	1.32549
1.0485	1.32558
1.04889	1.32566
1.04897	1.32569
1.04906	1.32584
1.04918	1.32584
1.04924	1.32587
1.04938	1.32597
1.04949	1.32609
1.04959	1.32613
1.04969	1.32638
1.04991	1.32653
1.05	1.32661
1.05	1.32687
1.05015	1.32696
1.05015	1.32704
1.05023	1.32704
1.05029	1.32713
1.05031	1.32719
1.0504	1.32721
1.05042	1.32749
1.05068	1.32756
1.05089	1.32778
1.05106	1.32782
1.05114	1.32808
1.05116	1.32808
1.05123	1.32836
1.05123	1.32845
1.05123	1.32847
1.05128	1.32853
1.05128	1.32854
1.05132	1.32857
1.05151	1.32877
1.05166	1.32895
1.05167	1.32919
1.05167	1.32921
1.05185	1.32967
1.05195	1.32976
1.05195	1.32979
1.05195	1.32982
1.05202	1.32983
1.05208	1.32987
1.05224	1.32993
1.05224	1.32997
1.05226	1.3301
1.05233	1.33036
1.05238	1.33051
1.05246	1.33054
1.05249	1.33056
1.0525	1.33065
1.05251	1.33071
1.05254	1.33107
1.05263	1.33129
1.05263	1.33135
1.05301	1.3314
1.05312	1.33148
1.05328	1.33192
1.05329	1.33195
1.05332	1.3321
1.05333	1.33229
1.05333	1.33229
1.05343	1.33247
1.05343	1.33251
1.0535	1.33258
1.05357	1.33261
1.05373	1.33262
1.05394	1.33272
1.0543	1.33333
1.0543	1.33333
1.05458	1.33333
1.05465	1.33333
1.05466	1.33333
1.0547	1.33333
1.05471	1.33333
1.05471	1.33333
1.05479	1.33333
1.05492	1.33333
1.05492	1.33403
1.05495	1.3341
1.0553	1.33415
1.05536	1.33426
1.05543	1.33431
1.05556	1.33438
1.05572	1.33445
1.05584	1.33446
1.05605	1.33447
1.05615	1.33453
1.05634	1.33455
1.05637	1.33456
1.05638	1.33475
1.05645	1.33483
1.05648	1.33495
1.05654	1.33516
1.0566	1.33522
1.05668	1.33531
1.05684	1.33537
1.05728	1.33539
1.05752	1.33548
1.05757	1.3356
1.05759	1.33586
1.05769	1.33588
1.05769	1.33588
1.05769	1.33612
1.05778	1.33615
1.0579	1.33618
1.05793	1.33624
1.058	1.33624
1.05817	1.33628
1.05833	1.33631
1.05833	1.33652
1.05833	1.33652
1.05837	1.33698
1.05855	1.33704
1.05862	1.33714
1.05872	1.33732
1.05882	1.33746
1.05882	1.3375
1.05882	1.33781
1.05882	1.33784
1.05882	1.33784
1.05891	1.33818
1.05901	1.33836
1.05909	1.33862
1.05936	1.33887
1.05947	1.33898
1.05959	1.33904
1.0596	1.33906
1.0597	1.33923
1.05985	1.33955
1.06	1.33974
1.06061	1.33985
1.06061	1.34027
1.06066	1.3403
1.06068	1.34034
1.06072	1.34036
1.06074	1.34036
1.06098	1.34043
1.06107	1.34054
1.06107	1.34064
1.06129	1.34104
1.06164	1.34111
1.06169	1.34125
[truncated: 24,344 more rows]

## Sheet: Fig.1d
	replicate1	replicate2	replicate3	replicate4	P value
D3_ΔpdeH	1.80625	1.82051	2.14286	2.14525	0.00174619
D3_ΔdgcE	1.29515	1.15686	1.43923	1.46792
C1_ΔpdeH	1.34694	1.38798	1.52367	1.36076	0.0158966
C1_ΔdgcE	1.5885	1.64072	1.91034	1.61236

## Sheet: Fig.1e
	replicate1	replicate2	replicate3	replicate4	P value
D3_ΔpdeH	0.316484	0.345	0.405348	0.39782	0.00107189
D3_ΔdgcE	0.180217	0.146064	0.247583	0.184461
C1_ΔpdeH	0.215932	0.251273	0.229139	0.22924	0.000303537
C1_ΔdgcE	0.315798	0.330514	0.371033	0.327478

## Sheet: Fig.1f
photobleaching	replicate1	replicate2	replicate3		Flow cytometry	replicate1	replicate2	replicate3
ΔdgcE A1	0.29519	0.291455	0.261407		ΔdgcE A1	0.258045	0.268735	0.275969
ΔdgcE E1	0.287619	0.306435	0.295042		ΔdgcE E1	0.246381	0.254073	0.217573
ΔdgcE F1	0.31178	0.321438	0.324271		ΔdgcE F1	0.299378	0.308619	0.280058
ΔdgcE G1	0.288487	0.283238	0.288662		ΔdgcE G1	0.188649	0.186938	0.172063
ΔdgcE H1	0.341867	0.333359	0.344551		ΔdgcE H1	0.328717	0.348264	0.306553
ΔdgcE A2	0.282825	0.306822	0.294927		ΔdgcE A2	0.276426	0.277922	0.260173
ΔdgcE B2	0.225162	0.221387	0.226723		ΔdgcE B2	0.152252	0.172455	0.224334
ΔdgcE E2	0.282371	0.273755	0.236451		ΔdgcE E2	0.149394	0.183295	0.161265
ΔdgcE F2	0.334742	0.335228	0.322729		ΔdgcE F2	0.300451	0.304392	0.27255
ΔdgcE G2	0.32302	0.330451	0.340994		ΔdgcE G2	0.330481	0.340227	0.294897
ΔdgcE H2	0.298208	0.254547	0.261079		ΔdgcE H2	0.19598	0.214567	0.189948
ΔdgcE A3	0.309052	0.310657	0.305586		ΔdgcE A3	0.275075	0.29924	0.261258
ΔdgcE C3	0.34126	0.310383	0.3418		ΔdgcE C3	0.218607	0.244639	0.168913
ΔdgcE D3	0.315113	0.286357	0.295551		ΔdgcE D3	0.184461	0.230875	0.166776
ΔdgcE F3	0.385665	0.345024	0.349211		ΔdgcE F3	0.32787	0.364415	0.304191
ΔdgcE A4	0.212604	0.198859	0.199523		ΔdgcE A4	0.145511	0.172161	0.168823
ΔdgcE B4	0.369454	0.366728	0.358192		ΔdgcE B4	0.295705	0.337314	0.278501
ΔdgcE C4	0.211076	0.188753	0.162522		ΔdgcE C4	0.113514	0.129263	0.141797
ΔdgcE D4	0.318634	0.311051	0.32841		ΔdgcE D4	0.286524	0.30255	0.252716
ΔdgcE F4	0.260607	0.261399	0.245647		ΔdgcE F4	0.18904	0.217527	0.169131
ΔdgcE H4	0.213813	0.203253	0.199673		ΔdgcE H4	0.159001	0.162265	0.116767
ΔdgcE B5	0.231192	0.239753	0.242501		ΔdgcE B5	0.195729	0.224161	0.245139
ΔdgcE C5	0.329053	0.321263	0.315207		ΔdgcE C5	0.29904	0.359509	0.279057
ΔdgcE D5	0.305111	0.330207	0.317733		ΔdgcE D5	0.339396	0.371182	0.303392
ΔdgcE E5	0.178439	0.161504	0.195492		ΔdgcE E5	0.0958709	0.11297	0.0378679
ΔdgcE H5	0.116612	0.143404	0.122756		ΔdgcE H5	0.00549421	0.0325278	0.0520369
ΔdgcE A6	0.292661	0.302809	0.323256		ΔdgcE A6	0.262292	0.273936	0.270822
ΔdgcE B6	0.326064	0.311498	0.312812		ΔdgcE B6	0.241362	0.314908	0.322256
ΔdgcE A7	0.212641	0.207501	0.220809		ΔdgcE A7	0.200006	0.194825	0.154468
ΔdgcE G7	0.215341	0.250757	0.236206		ΔdgcE G7	0.150873	0.166156	0.141667
ΔdgcE B8	0.241261	0.231436	0.231124		ΔdgcE B8	0.188103	0.182889	0.151348
ΔdgcE C8	0.341698	0.3505	0.336196		ΔdgcE C8	0.312733	0.327357	0.30285
ΔdgcE E8	0.220971	0.221507	0.233019		ΔdgcE E8	0.223279	0.209754	0.205627
ΔdgcE F8	0.39515	0.382378	0.376482		ΔdgcE F8	0.411687	0.43846	0.413476
ΔdgcE G8	0.284053	0.273521	0.273884		ΔdgcE G8	0.210322	0.23788	0.211293
ΔdgcE G9	0.247403	0.244773	0.238845		ΔdgcE G9	0.203169	0.205322	0.190178
ΔdgcE D10	0.234186	0.259109	0.246593		ΔdgcE D10	0.234392	0.253273	0.237616
ΔdgcE F10	0.275928	0.282265	0.279051		ΔdgcE F10	0.300837	0.356362	0.324331
ΔdgcE A11	0.344298	0.33093	0.337096		ΔdgcE A11	0.32527	0.327359	0.271071
ΔdgcE B11	0.216375	0.218177	0.216971		ΔdgcE B11	0.202244	0.202003	0.150256
ΔdgcE D11	0.212803	0.180257	0.171321		ΔdgcE D11	0.150274	0.15252	0.132709
ΔdgcE H11	0.337298	0.305281	0.321326		ΔdgcE H11	0.330753	0.341131	0.312245
ΔdgcE A12	0.235887	0.191821	0.213		ΔdgcE A12	0.246583	0.212312	0.17433
ΔdgcE D12	0.189915	0.209348	0.199629		ΔdgcE D12	0.174801	0.180614	0.142337
ΔdgcE C1	0.351381	0.356031	0.356987		ΔdgcE C1	0.399704	0.421403	0.371033
ΔdgcE B1	0.365212	0.346381	0.340049		ΔdgcE B1	0.393571	0.401749	0.37927
negative control	-0.0289502	-0.00197721	-0.0106394		negative control	0.0628142	-0.0388169	0.055953

## Sheet: Fig.2a
Biosensor	replicate1	replicate2	replicate3	replicate4
A1	1.05149	1.02623	1.17332
A2	1.2883	1.35108	1.23172
A3	1.67656	1.5557	1.71313
A4	0.858954	0.77889	0.805793
A5	1.01009	1.20941	1.02423
A6	0.760597	0.914227	0.762455
A8	0.997943	0.962006	0.926837
A9	1.49587	1.57911	1.45009
A10	0.966816	1.43337	0.921082
A11	1.0151	1.10534	1.19198
A12	1.28773	1.0921	1.02622
B1	0.782304	0.742202	0.66193
B2	1.04449	1.15718	0.823446
B3	0.929383	0.813726	0.881681
B4	0.776696	0.757242	0.755398
B5	1.17537	1.10552	1.10243
B6	0.972444	0.999685	0.712247
B7	0.828179	0.957992	0.725325
B9	1.03299	1.10167	0.886615
B10	0.945654	1.09641	0.997888
B11	1.36879	1.25965	1.72056
C1	0.683766	0.760248	0.617571	0.700017
C3	2.20487	2.57395	1.75929	2.39728
C5	1.21974	1.33064	1.18861
C6	0.891029	0.813809	0.697172
C7	0.987817	0.984216	0.868618
C8	0.934285	1.00201	0.881924
C10	0.783706	1.04574	0.799355
C11	1.26574	1.21454	1.3039
C12	0.91811	0.988315	0.785744
D1	1.0492	0.949788	0.97958
D3	1.75613	2.36199	1.63722	2.15666
D4	1.31177	1.44757	1.25055	1.51244
D5	1.24478	1.17155	1.34588
D6	0.799448	0.842661	0.733848
D7	0.888459	1.04665	0.732204
D8	1.01832	1.17519	0.676494
D10	1.28892	1.28196	1.16393
D11	1.35142	1.13643	1.57192
D12	1.36142	1.28766	1.29255
E1	1.50705	1.51599	1.53401
E2	1.75708	1.81061	1.91597
E3	0.98453	0.968778	0.986387
E4	0.892936	0.83642	1.00123
E5	2.00561	2.11731	2.39485
E6	0.995549	0.939598	0.935293
E8	0.561239	0.549981	0.525925
E12	0.984384	1.0738	1.06133
F1	1.89533	1.9774	1.85219	1.89498
F2	1.63883	1.46756	1.39608	1.50902
F3	1.37984	1.38378	1.3426
F4	1.63003	1.60283	1.54893
F5	1.04543	0.848521	1.00566
F6	1.01906	0.979226	0.952451
F7	3.34726	3.74876	5.9379
F8	0.528859	0.629785	0.497226	0.637694
F10	1.31415	1.41835	1.08995
F11	0.980343	1.11359	1.08015
G1	1.25408	1.12133	1.32285
G2	1.40829	1.33323	1.33963
G3	1.14048	1.26787	1.12666
G4	0.593616	0.507473	0.385768
G5	0.998304	0.989546	0.961708
G6	0.85725	0.840357	0.750027
G7	0.577631	0.894655	0.477841	0.453031
G8	0.846333	0.966273	0.788074
G9	0.984843	1.05923	0.773488
G10	0.917128	1.03723	0.910468
H1	0.519521	0.55302	0.391299
H2	1.63333	1.65416	1.35332
H3	0.983784	0.889696	0.996501
H4	0.68423	0.628744	0.597863
H6	0.989768	0.932546	0.941265
H7	0.89503	1.02409	0.722995
H8	0.900902	0.950873	0.860603
H9	0.971101	0.983272	0.916498
H10	1.01895	1.07249	1.03863
H11	1.04907	1.05047	1.16439

## Sheet: Fig.2b
c-di-GMP (nM)	F1 replicate1	F1 replicate2	F1 replicate3	F1 replicate4	D3 replicate1	D3 replicate2	D3 replicate3	D3 replicate4	D3 replicate5	D3 replicate6
0.1	0.0111544	0	0	0.028795	0	0.0190246	0.0274672	0	0.112103	0
1	0	0.0576945	0.0359358	0	0.0109234	0	0	0.0484967	0	0.0839019
3	0.0585417	0.0576945	0.0877267	0.0546582	0.0991633	0.166306	0.0122357	0.211497	0.280014	0.17297
10	0.210027	0.278942	0.325442	0.353387	0.472128	0.609145	0.583157	0.626928	0.528838	0.433984
30	0.687855	0.729187	0.787157	0.786417	0.903993	0.869988	0.856118	0.909818	0.832621	0.89092
90	0.905802	0.924908	0.925638	0.95467	0.975927	1	0.942005	0.968879	0.915221	0.946254
270	0.89099	0.953607	1	1	0.901589	0.999962	0.942005	1	1	1
810	0.974231	1	0.974705	0.972899	0.951507	0.946784	1	0.964633	0.930893	0.996278
2430	1	0.994295	0.972291	0.985049	1	0.919494	0.947644	0.968157	0.900296	0.946815
7290
21870
c-di-GMP (nM)	C3 replicate1	C3 replicate2	C3 replicate3	A3 replicate1	A3 replicate2	A3 replicate3	A3 replicate4	A3 replicate5	A3 replicate6	F2 replicate1	F2 replicate2	F2 replicate3	E2 replicate1	E2 replicate2	E2 replicate3	C1 replicate1	C1 replicate2	C1 replicate3	F8 replicate1	F8 replicate2	F8 replicate3	E8 replicate1	E8 replicate2	E8 replicate3	B1 replicate1	B1 replicate2	B1 replicate3	B1 replicate4	H1 replicate1	H1 replicate2	H1 replicate3	H1 replicate4
1	0	3.3334e-05	0	0	0	0	0	0.0104053	0.0618781	0.0513654	0.0134396	0.0221036	0.0373123	0.0252382	0	1	1	1	0.974783	1	0.938856	0.946824	0.91282	0.880509	0.981238	0.996615	1	1	0.927507	0.883002	0.897632	0.785548
10	0.0615776	0.118527	0.0933971	0.013012	0.0233055	0.0107796	0.0471113	0	0	0.0235006	0	0	0	0	0.00572387	0.983975	0.763974	0.926133	1	0.981315	1	0.869689	1	0.826081	0.964079	1	0.992362	0.985958	0.999085	1	0.939538	0.853625
30	0.282861	0.249197	0.342332	0.0970541	0.0923593	0.048776	0.131272	0.0777304	0.11642	0	0.03586	0.0265878	0.015303	0.0170058	0.0308397	0.863883	0.972866	0.813603	0.96925	0.99025	0.995927	1	0.877459	1	1	0.995732	0.995034	0.962249	1	0.767309	1	1
90	0.558454	0.530566	0.560636	0.395666	0.304251	0.055624	0.416816	0.419736	0.385925	0.0639875	0.0964256	0.128708	0.0488291	0.0748223	0.0529712	0.90904	0.932471	0.729514	0.95685	0.978393	0.880158	0.735488	0.761063	0.646342	0.93225	0.952283	0.982314	0.8828	0.675009	0.60788	0.705863	0.847297
270	0.780579	0.776282	0.820636	0.715228	0.663396	0.836074	0.739932	0.789662	0.750672	0.287238	0.291132	0.344178	0.1573	0.161944	0.166778	0.585296	0.623881	0.598472	0.899496	0.822889	0.744987	0.38922	0.44405	0.388632	0.686032	0.568586	0.652144	0.66306	0.320565	0.357854	0.52202	0.483646
810	0.972069	0.941166	0.973842	0.878821	0.733005	0.909993	0.928294	0.869152	0.913369	0.810922	0.642969	0.749317	0.450185	0.441683	0.500623	0.40406	0.210214	0.319787	0.574668	0.46408	0.390449	0.197584	0.287602	0.0724737	0.119563	0.102537	0.152027	0.0936031	0.061215	0.192646	0.161243	0.126907
2430	0.980716	1.00003	1	0.989364	0.945578	1	0.948194	0.955571	0.975142	1	0.8656	1	0.839107	0.68188	0.657412	0.0927424	0.0315174	0.0504565	0.244783	0.162599	0.183626	0.0845567	0.0477804	0.0213794	0.0157798	0.0425118	0.0692214	0.00960404	0.212237	0.0958143	0.157738	0.0458817
7290	0.996454			0.957197	1	0.985263	1	1	1		0.974028	0.997864	1	1	0.918112	0.0307776	0	0	0.101396	0.0447196	0.0630092	0	0	0	0	0	0	0.0237959	0.00288022	0.1018	0	0
21870	1			1							1	0.838653	0.896061	0.83945	1	0	0.0354574		0	0	0							0	0	0	0.0499939	0.0889559

[truncated: 43 more sheets: Fig.2c, Fig.2d, Fig.3b, Fig.3c, Fig.4a, Fig.4b, Fig.4c, Fig.4d, Fig.4e, Fig.4f, Fig.4g, Fig.4h, Supplementary Data 2, Supplementary Data 3, Supplementary Table 1, Supplementary Fig.1a, Supplementary Fig.1f, Supplementary Fig.1g, Supplementary Fig.1h, Supplementary Fig.2 …]
